# Supplementary material for: Functional Express Proteomics for Search and Identification of Differentially Regulated Proteins Involved in the Reaction of Wheat (Triticum aestivum L.) to Nanopriming by Gold Nanoparticles
Source: Int J Mol Sci. 2025 Aug 6;26(15):7608. doi: 10.3390/ijms26157608 (PMC12347731; doi:10.3390/ijms26157608)
Supplement: Supplementary file 1 [file ijms-26-07608-s001.zip]

Archive with 1 entries (1 files):
- 2_5435893188877382630.xlsx
