# Supplementary material for: Functional Express Proteomics for Search and Identification of Differentially Regulated Proteins Involved in the Reaction of Wheat (Triticum aestivum L.) to Nanopriming by Gold Nanoparticles
Source: Int J Mol Sci. 2025 Aug 6;26(15):7608. doi: 10.3390/ijms26157608 (PMC12347731; doi:10.3390/ijms26157608)
Supplement: Supplementary file 1 [file ijms-26-07608-s001.zip › 2_5435893188877382630.xlsx]

## Sheet: nanoprimaing
Protein	log2(fold_change)	-log10(fdr_BH)	Gene
tr|A0A3B6REV7|A0A3B6REV7_WHEAT	-5.071702283574928	187.1616246479576
tr|A0A3B6TB41|A0A3B6TB41_WHEAT	-5.071702283574924	179.26974460612294
tr|A0A3B6SER7|A0A3B6SER7_WHEAT	-5.071702283574924	172.40865738302665
tr|A0A3B6MWA0|A0A3B6MWA0_WHEAT	-4.733635924020892	163.18279469855108
tr|A0A2X0ST42|A0A2X0ST42_WHEAT;tr|A0A3B6DJ27|A0A3B6DJ27_WHEAT	-4.050232662911308	160.37936943131436	CAMPLR22A2D_LOCUS4199
tr|A0A3B6LT56|A0A3B6LT56_WHEAT	-4.689749128140216	148.94033421677193
tr|O82073|O82073_WHEAT	-5.071702283574924	143.6104522257398	Ss1
tr|A0A3B6KME7|A0A3B6KME7_WHEAT	-4.612287058563649	141.85531321310745
tr|A0A3B6ET60|A0A3B6ET60_WHEAT	-5.722982402685584	113.10310377410192
tr|A0A3B6GY04|A0A3B6GY04_WHEAT	-3.6127285592545295	104.5692712611324
tr|A0A3B6H465|A0A3B6H465_WHEAT	-5.722982402685584	104.5692712611324
tr|A0A3B6KPA6|A0A3B6KPA6_WHEAT	-4.211159031031159	103.69205221456438
tr|A0A3B6NTT8|A0A3B6NTT8_WHEAT	-4.608481817422252	102.75251508650376
tr|F1DTB8|F1DTB8_WHEAT	-3.565333941987808	100.10442853040392	LOX3
tr|A0A3B6I0Z1|A0A3B6I0Z1_WHEAT	-3.562947295339963	100.10442853040392
tr|W5D4Q6|W5D4Q6_WHEAT	-5.954690435269068	98.56861307573942	TRAES_3BF048200040CFD_c1
tr|A0A3B6FYA0|A0A3B6FYA0_WHEAT	-5.722982402685584	97.1881841872308
tr|A0A3B6H3P5|A0A3B6H3P5_WHEAT	-5.722982402685584	96.90563014396912
tr|A0A3B6RK36|A0A3B6RK36_WHEAT	-5.466212070729518	95.9641460199439
tr|A0A3B6ASP6|A0A3B6ASP6_WHEAT	-7.873380489781257	94.95582903750724
tr|A0A2P1E8T1|A0A2P1E8T1_WHEAT;tr|A0A3B6SEI0|A0A3B6SEI0_WHEAT	-4.8267276903528655	94.6607970488326	FBA20
tr|A0A3B6KPT8|A0A3B6KPT8_WHEAT	-4.211159031031159	94.58855549769096
tr|A0A3B6ING7|A0A3B6ING7_WHEAT;tr|X2D2V6|X2D2V6_WHEAT	-3.367096404997828	94.20305640161972
tr|A0A3B6C3Q7|A0A3B6C3Q7_WHEAT	-5.582932057371264	94.02447498465308
tr|A0A1D5UX39|A0A1D5UX39_WHEAT	-5.403876610929244	94.02447498465308	CAMPLR22A2D_LOCUS1958
tr|A0A3B6TKC6|A0A3B6TKC6_WHEAT	-5.46477998040108	92.63134661750424
tr|A0A3B6MX87|A0A3B6MX87_WHEAT;tr|A4K4Y7|A4K4Y7_WHEAT;tr|A4K4Y8|A4K4Y8_WHEAT	-4.942302396155655	92.30186166881128
tr|D8L9J3|D8L9J3_WHEAT	-3.410979706757904	92.29993543026328	TAA_ctg0091b.00200.1
tr|A0A3B6TTU8|A0A3B6TTU8_WHEAT	-4.301314057950639	90.895417015389
tr|A0A3B6C1V4|A0A3B6C1V4_WHEAT	-8.058697361046738	90.0331026467379
tr|A0A3B6QHZ1|A0A3B6QHZ1_WHEAT	-4.594697085771865	89.59914297401193
tr|A0A3B6ESG9|A0A3B6ESG9_WHEAT	-5.722982402685584	89.48497909781761
tr|A0A3B6RP55|A0A3B6RP55_WHEAT	-6.985960127934076	89.26991206746247
tr|A0A3B6NPM1|A0A3B6NPM1_WHEAT	-5.160170407346294	89.22911368074686
tr|A0A3B6EEL3|A0A3B6EEL3_WHEAT	-5.846709045159008	88.88265332023032
tr|C6K7G4|C6K7G4_WHEAT	-3.3339800766605188	88.59023530009308	Lox1
tr|A0A3B6S8N4|A0A3B6S8N4_WHEAT	-4.0511011608086775	88.433431595109
tr|A0A3B6S9J9|A0A3B6S9J9_WHEAT	-4.051933227977748	88.433431595109
tr|Q6QNH2|Q6QNH2_WHEAT	-3.3759914016774952	88.30665038251239	MCM2
tr|A0A0D5ZBN9|A0A0D5ZBN9_WHEAT	-5.466212070729518	88.07648426743538
tr|A0A3B6KP15|A0A3B6KP15_WHEAT	-4.461056572929495	85.80180110783121
tr|A0A3B6T820|A0A3B6T820_WHEAT	-4.307838127014874	85.67490117039412
tr|A0A3B6IJT8|A0A3B6IJT8_WHEAT	-3.5928765178564745	84.36284726085472
tr|A0A3B6GQ57|A0A3B6GQ57_WHEAT	-5.929788895384488	84.35978663372182
tr|A0A3B6PNM7|A0A3B6PNM7_WHEAT	-4.381357504570376	84.1366219444703
tr|A0A3B6RAC6|A0A3B6RAC6_WHEAT	-4.103296240306398	83.65856412787345
tr|A0A3B6PUV8|A0A3B6PUV8_WHEAT	-6.145760578157575	83.3633203987796
tr|F5A5Q8|F5A5Q8_WHEAT	-3.3980913724349464	83.21201672974382	Lox-B1a
tr|A0A3B5YZ96|A0A3B5YZ96_WHEAT	-3.3714681121847017	83.09056869704993
tr|A0A7H4LN44|A0A7H4LN44_WHEAT	-3.740286768067283	82.89089125701354	CAMPLR22A2D_LOCUS4660
tr|A0A3B6PKJ9|A0A3B6PKJ9_WHEAT	-5.242092720595292	82.6777329626877
tr|A0A3B6GVY5|A0A3B6GVY5_WHEAT	-5.431098209222261	82.52674149590437
tr|A0A3B6LSY3|A0A3B6LSY3_WHEAT	-4.672284571672849	82.03614461060765
tr|A0A3B6C3N6|A0A3B6C3N6_WHEAT	-5.684698264515235	81.80475551198347
tr|A0A3B6AWW2|A0A3B6AWW2_WHEAT	-5.663011430946437	81.80475551198347
tr|A0A3B6CD73|A0A3B6CD73_WHEAT;tr|A0A6G7MC48|A0A6G7MC48_WHEAT	-3.61892222378309	81.58264593483526
tr|A0A3B6RPJ7|A0A3B6RPJ7_WHEAT	-4.149203165227972	80.48300730512038
tr|A0A1D6SCP9|A0A1D6SCP9_WHEAT	-4.302230461702649	79.65498066215707
tr|A0A3B6PSU4|A0A3B6PSU4_WHEAT	-3.738656030329377	79.20068623307864
tr|A0A3B6LT83|A0A3B6LT83_WHEAT	-3.750507935960337	78.60349391364788
tr|A0A3B5Y2A2|A0A3B5Y2A2_WHEAT	-3.435692741506876	78.39725770671741
tr|A0A3B6ITJ5|A0A3B6ITJ5_WHEAT;tr|A0A3B6IU95|A0A3B6IU95_WHEAT	-4.3718613687696255	77.49511081873625
tr|A0A3B6JEI7|A0A3B6JEI7_WHEAT	-4.034706166462775	77.44022827125522
tr|A0A3B6PQZ6|A0A3B6PQZ6_WHEAT	-3.1517511212572864	77.06383602444528	PFP-ALPHA
tr|A0A3B6QJC3|A0A3B6QJC3_WHEAT	-3.151734302141324	77.06383602444528	PFP-ALPHA
tr|A0A3B6JRS1|A0A3B6JRS1_WHEAT	-4.1419691081164265	77.06383602444528
tr|A0A3B6LUH0|A0A3B6LUH0_WHEAT	-4.15297397243412	76.78036914433066
tr|A0A3B6SQR3|A0A3B6SQR3_WHEAT	-4.096741535449913	76.61207146869356
tr|C5H4Q6|C5H4Q6_WHEAT	-4.417920237320889	76.54011227994717	Prx109-C
tr|A0A3B6QFY1|A0A3B6QFY1_WHEAT	-4.765797935505701	76.4265478658246
tr|A0A3B5ZZQ0|A0A3B5ZZQ0_WHEAT	-4.172399458711851	76.14234242004291
tr|A0A3B5ZY14|A0A3B5ZY14_WHEAT	-4.172399458711851	76.14234242004291
tr|A0A3B6MZK3|A0A3B6MZK3_WHEAT	-4.433766464096696	75.85492932196907
tr|A0A3B6NXM6|A0A3B6NXM6_WHEAT	-6.145760578157575	75.78033442033569
tr|A0A3B6MZK8|A0A3B6MZK8_WHEAT;tr|A0A3B6N0I9|A0A3B6N0I9_WHEAT	-4.466863916782068	75.66309201734242
tr|A0A3B6JF52|A0A3B6JF52_WHEAT;tr|A0A3B6JFH5|A0A3B6JFH5_WHEAT	-3.641575507400564	75.15949364338614
tr|A0A3B6MP73|A0A3B6MP73_WHEAT	-3.433510844641995	74.90175717874462
tr|A0A3B6N074|A0A3B6N074_WHEAT	-4.125381735621469	74.13464070246151
tr|A0A3B6KRE4|A0A3B6KRE4_WHEAT	-4.4175726761177385	72.901137913044
tr|A0A3B6TSC7|A0A3B6TSC7_WHEAT	-3.3980570336136267	72.90046637956908
tr|A0A3B6TWE0|A0A3B6TWE0_WHEAT	-7.095470314730464	72.85112459830846
tr|A0A3B6PS90|A0A3B6PS90_WHEAT;tr|A0A3B6PUY6|A0A3B6PUY6_WHEAT	-3.738656030329377	71.86906889561844
tr|A0A3B6B5B2|A0A3B6B5B2_WHEAT	-3.7456554386574137	71.78032142645878
tr|A0A096UN06|A0A096UN06_WHEAT	-3.736659733777136	71.78032142645878	CAMPLR22A2D_LOCUS4516
tr|A0A3B5YUN2|A0A3B5YUN2_WHEAT	2.8265929157003464	71.71786289691082
tr|A0A3B5ZSZ8|A0A3B5ZSZ8_WHEAT	2.7885743236278437	71.71786289691082
tr|A0A3B5Z0S4|A0A3B5Z0S4_WHEAT	-3.676610908762089	71.05832009954622
tr|A0A3B6LFS7|A0A3B6LFS7_WHEAT	-6.426396984702779	70.97768601272985
tr|A0A3B6MSX0|A0A3B6MSX0_WHEAT	-3.4724018126757006	70.97758189517614
tr|A0A3B5ZW21|A0A3B5ZW21_WHEAT	-3.568331829318766	70.78148790562359
tr|A0A3B6KS64|A0A3B6KS64_WHEAT	-4.1202733699374585	70.36784939037652
tr|A0A3B6CCM3|A0A3B6CCM3_WHEAT	-3.737788985347641	69.6864638735731
tr|A0A3B6SLN2|A0A3B6SLN2_WHEAT	-3.4443769644784856	69.42860481809278
tr|A0A3B6U183|A0A3B6U183_WHEAT	-3.316153972944629	69.28204368911382
sp|P55313|CATA2_WHEAT	-3.3464928640977294	69.28204368911382	CATA
tr|A0A3B6FPX1|A0A3B6FPX1_WHEAT	-5.394239102370415	68.76217179642705
tr|A0A3B6KUH8|A0A3B6KUH8_WHEAT	-3.955877700993368	68.71995720725442
tr|A0A3B5Z1E6|A0A3B5Z1E6_WHEAT	-4.173829533516317	68.63053010903054
tr|A0A3B5Z2F5|A0A3B5Z2F5_WHEAT;tr|C5H4Q1|C5H4Q1_WHEAT	-4.173887853895923	68.63053010903054
tr|A0A3B5Y3N2|A0A3B5Y3N2_WHEAT	-4.173887853895923	68.63053010903054
tr|A0A3B5Z261|A0A3B5Z261_WHEAT	-4.173747093050985	68.63053010903054
tr|A0A341PQS6|A0A341PQS6_WHEAT	-4.173887853895923	68.63053010903054
tr|S4Z3F8|S4Z3F8_WHEAT	8.470043017104013	68.19393126059377	atpB
tr|A0A3B6TB53|A0A3B6TB53_WHEAT	5.104415515817162	67.96450043618825
tr|A0A3B5Y433|A0A3B5Y433_WHEAT	-4.173729276972636	67.85514379093051
tr|A0A3B5Y443|A0A3B5Y443_WHEAT	-4.174191797596596	67.85514379093051
tr|A0A3B6CJD6|A0A3B6CJD6_WHEAT	-5.477599710087624	67.47851315467909
tr|A0A3B5ZR35|A0A3B5ZR35_WHEAT	-5.5379446447917	66.86834114299306
tr|I3NM23|I3NM23_WHEAT	-3.3381370023078034	66.7148564435369	Lpx
tr|A4K4Z4|A4K4Z4_WHEAT	-5.265453324543473	66.63852590622723	TUBA-1B
tr|A0A3B6KRE9|A0A3B6KRE9_WHEAT	-4.195877152905236	66.34593197258287
tr|Q93XQ7|Q93XQ7_WHEAT	-2.3586467900124166	66.17688663464641	PDI3
tr|A0A3B6B5J2|A0A3B6B5J2_WHEAT	-3.8373634922031914	65.77382915655689
tr|A0A3B6QHN3|A0A3B6QHN3_WHEAT	-4.557750996808594	65.2594750594338
tr|A0A3B6GWG0|A0A3B6GWG0_WHEAT	-4.83946487530021	65.24820683548997
tr|A0A3B6LW13|A0A3B6LW13_WHEAT	-4.257008303958568	65.10012350909801
tr|Q8W0Q1|Q8W0Q1_WHEAT	-4.600782755162166	64.77860860762365	wis1
tr|A0A1L5YF11|A0A1L5YF11_WHEAT	-2.362788346095221	64.70876826220999	PDI-1
tr|A0A3B6ILH5|A0A3B6ILH5_WHEAT	-4.034706166462772	64.54723883272341
tr|A0A1D5UV66|A0A1D5UV66_WHEAT	3.3349238591359853	64.45591539316113	CAMPLR22A2D_LOCUS410
tr|A0A3B6EGJ2|A0A3B6EGJ2_WHEAT	-3.6709510650106503	64.3132150888925
tr|A0A3B6NSR2|A0A3B6NSR2_WHEAT	-5.551936063766232	64.28562965401326
tr|A0A3B6JNQ0|A0A3B6JNQ0_WHEAT	-3.460184066607824	64.2702852520825
tr|A0A3B6GNX8|A0A3B6GNX8_WHEAT	-3.7230310720623705	64.19849665421945
tr|A0A3B6LSA9|A0A3B6LSA9_WHEAT	-6.075051088231997	64.14193176175569
tr|A0A3B6LIF5|A0A3B6LIF5_WHEAT	-7.045559576313441	63.88164926401767
tr|A0A3B6LI87|A0A3B6LI87_WHEAT	-7.045559576313441	63.88164926401767
tr|A0A3B6SIU4|A0A3B6SIU4_WHEAT;tr|A0A3B6TR29|A0A3B6TR29_WHEAT	6.45693451159568	63.807273768448056
tr|A0A3B6EFD6|A0A3B6EFD6_WHEAT	-6.174077292759108	63.53762293918764
tr|A0A3B6LLR0|A0A3B6LLR0_WHEAT	-4.046424048284872	63.41577906580153
tr|A0A3B6HSQ0|A0A3B6HSQ0_WHEAT;tr|A0A3B6HUX4|A0A3B6HUX4_WHEAT	-5.165328543590483	63.3176138881681
tr|A0A3B6RQ09|A0A3B6RQ09_WHEAT	-3.445948569719829	63.19118318620914
tr|A0A3B6NQV2|A0A3B6NQV2_WHEAT	-3.621507429780245	63.18345214601673
tr|L0N608|L0N608_WHEAT	-4.1387704954334605	63.07365457756318	CWINV2SM
tr|A0A191VYY7|A0A191VYY7_WHEAT	6.119757813222365	62.94431247311778	FTSH2
tr|A0A3B6EDC7|A0A3B6EDC7_WHEAT	-5.642198907234189	62.82321859703847
tr|A0A3B6LIR6|A0A3B6LIR6_WHEAT	2.960299849894328	62.81678864509017
tr|A0A3B6MN25|A0A3B6MN25_WHEAT	2.960212733978767	62.81678864509017
tr|C7ENF7|C7ENF7_WHEAT	2.960212733978767	62.81678864509017
tr|A0A3B6KQP6|A0A3B6KQP6_WHEAT	-3.755373700901084	62.56183830273187
tr|A0A3B6U2Z7|A0A3B6U2Z7_WHEAT	3.241020030877034	62.35554548530527
tr|A0A3B6NUU3|A0A3B6NUU3_WHEAT	-4.998993210810662	62.26364069536919
tr|A0A3B6RH17|A0A3B6RH17_WHEAT	6.583342355454795	62.095015747599554
tr|A0A3B6LUR1|A0A3B6LUR1_WHEAT	-3.432080882759109	61.76507581310567
tr|A0A3B6MZ29|A0A3B6MZ29_WHEAT	-4.448272213903403	61.61101731263885
tr|A0A3B6IX91|A0A3B6IX91_WHEAT	-4.1144027400088055	61.59791581975521
tr|C6FGW1|C6FGW1_WHEAT	-4.0363975310040034	61.57390298517444
tr|A0A024FSC1|A0A024FSC1_WHEAT	-2.2599827698291555	61.5390115308229	TaPDIL1-1gamma
tr|A0A3B6G2M9|A0A3B6G2M9_WHEAT	-3.3500283627042617	61.47516433087421
tr|A0A7H4LED9|A0A7H4LED9_WHEAT	-4.200579234191376	61.263446727221	CAMPLR22A2D_LOCUS1578
tr|A0A3B5Y447|A0A3B5Y447_WHEAT;tr|A0A3B5ZZT4|A0A3B5ZZT4_WHEAT	-4.174482285553198	60.924158480306616
tr|A0A3B6B674|A0A3B6B674_WHEAT	-4.624524048412989	60.77580861602506
tr|A0A3B6HSC9|A0A3B6HSC9_WHEAT	-4.079018762441203	60.453071901381854
tr|A0A3B6I7E8|A0A3B6I7E8_WHEAT	5.495092574806835	60.43747857844469
tr|A0A1D5V348|A0A1D5V348_WHEAT	6.0645331557284345	60.38086166345484	CAMPLR22A2D_LOCUS279
tr|A0A3B6QKK8|A0A3B6QKK8_WHEAT	-6.145760578157575	60.20717189919963
tr|A0A3B5Z124|A0A3B5Z124_WHEAT	-4.175580398213993	59.88021859270494
tr|A0A3B5Z0F2|A0A3B5Z0F2_WHEAT	-3.373034698879825	59.86792132314388
sp|P52589|PDI_WHEAT	-2.302265961050004	59.31873376497714	PDI
tr|A0A7H4LN91|A0A7H4LN91_WHEAT	-5.794719842107281	58.48308015879178	CAMPLR22A2D_LOCUS4708
tr|A0A3B6B891|A0A3B6B891_WHEAT	-5.722982402685584	58.46847372395515
tr|A0A3B6RSP8|A0A3B6RSP8_WHEAT	-3.472166360971333	58.30061893189909
tr|A0A3B6UBD3|A0A3B6UBD3_WHEAT	-2.9442846491802217	58.266607347565575
tr|A0A3B5XX55|A0A3B5XX55_WHEAT	2.808529660939437	58.22370585498627
tr|A0A3B5ZY15|A0A3B5ZY15_WHEAT	-4.177048100982282	58.16185878677284
tr|A0A3B6RP28|A0A3B6RP28_WHEAT	-7.52936747656807	58.05290036788403
tr|A0A3B5Y1Q8|A0A3B5Y1Q8_WHEAT	-3.5406336598548136	57.921548130517664
tr|A0A1D5SSE7|A0A1D5SSE7_WHEAT	-3.54062786598906	57.921548130517664
tr|A0A3B6DE81|A0A3B6DE81_WHEAT	8.448101879552535	57.89584430680834
tr|A0A3B6NIJ7|A0A3B6NIJ7_WHEAT	-7.564891011159685	57.68042331353458
tr|A0A3B6QB10|A0A3B6QB10_WHEAT	-7.565257664112872	57.68042331353458
tr|A0A3B6MXJ5|A0A3B6MXJ5_WHEAT	-3.905764433068216	57.53779960244063
tr|A9YFM2|A9YFM2_WHEAT	-4.828646286214178	57.09615472890794
tr|Q4W247|Q4W247_WHEAT	-2.3089457008993817	57.08505147178619	PDI
tr|A9U8G4|A9U8G4_WHEAT	-4.679376706148781	57.00899817440652
tr|A0A3B6T7P7|A0A3B6T7P7_WHEAT	-3.854935135779852	56.9337065585403
tr|A0A3B6KD10|A0A3B6KD10_WHEAT	-6.689020621988693	56.79658929756778
tr|A0A3B6MKJ6|A0A3B6MKJ6_WHEAT	-6.244034800800884	56.79658929756778
tr|A0A3B6KC58|A0A3B6KC58_WHEAT	-6.241971150044503	56.79658929756778
tr|A0A3B6MMP0|A0A3B6MMP0_WHEAT	-7.19868753911758	56.7114375088531
tr|A0A3B6PT23|A0A3B6PT23_WHEAT	5.125175947160161	56.70505798043491
tr|A0A3B6B996|A0A3B6B996_WHEAT	-3.7133484602556095	56.692292160675706
tr|A0A3B6SK37|A0A3B6SK37_WHEAT	-3.46463452668039	56.64792853220959
tr|A0A3B6LUG5|A0A3B6LUG5_WHEAT	-3.576637626144276	56.45288315700384
tr|A0A3B6AUT2|A0A3B6AUT2_WHEAT	-4.27998360886614	56.44207996626025
tr|A0A3B6C2G3|A0A3B6C2G3_WHEAT	-4.28188322457623	56.44207996626025
tr|Q43223|Q43223_WHEAT	-4.280149457533192	56.44207996626025
tr|A0A3B5YTK2|A0A3B5YTK2_WHEAT;tr|A0A3B5YTX3|A0A3B5YTX3_WHEAT;tr|A0A3B5YUP1|A0A3B5YUP1_WHEAT	4.197722706063304	56.23855465771128
tr|A0A3B6DM57|A0A3B6DM57_WHEAT	4.2000322852669445	56.19494018145597
tr|A0A3B6KBY5|A0A3B6KBY5_WHEAT;tr|A0A3B6KEI5|A0A3B6KEI5_WHEAT	-3.605684001623756	56.13950006700384
tr|A0A3B6RB09|A0A3B6RB09_WHEAT	-3.840185841939607	56.13950006700384
tr|A0A3B6TBQ9|A0A3B6TBQ9_WHEAT	-3.842831436526947	56.13950006700384
tr|A0A3B6TPP8|A0A3B6TPP8_WHEAT	6.482768993445212	56.1026205959776
tr|A0A3B6GX03|A0A3B6GX03_WHEAT;tr|B2KTA5|B2KTA5_WHEAT;tr|Q6KCK6|Q6KCK6_WHEAT	-3.51002278072476	56.01537086444383
tr|A0A3B6SSM1|A0A3B6SSM1_WHEAT	-3.769033200800812	56.00856975733811
tr|A0A3B6CDM2|A0A3B6CDM2_WHEAT	-4.8184539314852834	56.00480050755375
tr|A0A3B6H132|A0A3B6H132_WHEAT	-5.155734975681291	55.90215966347236
tr|F8THZ6|F8THZ6_WHEAT	-2.34097411777444	55.70149654443648	PDI
tr|A0A3B5Z492|A0A3B5Z492_WHEAT	-4.393046373289852	55.59551253409043
tr|A0A3B6SHP8|A0A3B6SHP8_WHEAT	-7.095470314730464	55.40812246054325
tr|A0A3B6MNH0|A0A3B6MNH0_WHEAT	-4.055859942213343	55.1759401919214
tr|A0A3B6KTN0|A0A3B6KTN0_WHEAT	-2.898379477051172	55.09633830723709
tr|A0A3B5Z0U2|A0A3B5Z0U2_WHEAT	-3.773380572781632	55.05491157805305
sp|Q43206|CATA1_WHEAT;tr|A0A0A7MA13|A0A0A7MA13_WHEAT;tr|A0A3B6IUU1|A0A3B6IUU1_WHEAT;tr|D6PW71|D6PW71_WHEAT	2.8384005940601025	54.963226326974	CAT1
tr|F8THZ7|F8THZ7_WHEAT	-2.330217513844137	54.960915830235365	PDI
tr|A0A3B6KGY2|A0A3B6KGY2_WHEAT	-4.181552694332631	54.88735058774587
tr|A0A3B6AZ70|A0A3B6AZ70_WHEAT	2.3700875686392653	54.86536974019264
tr|A0A3B6SQ18|A0A3B6SQ18_WHEAT	-3.445579218275448	54.86536974019264
tr|A0A3B6RSQ3|A0A3B6RSQ3_WHEAT	-3.4456215192390784	54.86536974019264
tr|Q15J17|Q15J17_WHEAT	-4.258153164638841	54.6850227125568	Pm3
tr|A0A3B6TM41|A0A3B6TM41_WHEAT	-3.952282793555837	54.61726199803922
tr|A0A410P7T2|A0A410P7T2_WHEAT	-3.530161652260005	54.61726199803922	PAL8
tr|A0A3B6PMT5|A0A3B6PMT5_WHEAT	-3.5295222694269195	54.61726199803922
tr|A0A3B5Y3C6|A0A3B5Y3C6_WHEAT	-3.69754749143826	54.597879906519
tr|A0A1D5UZY9|A0A1D5UZY9_WHEAT	-3.4985764006176443	54.25604085731146	CAMPLR22A2D_LOCUS648
tr|A0A3B5Y305|A0A3B5Y305_WHEAT;tr|A0A3B5Y323|A0A3B5Y323_WHEAT;tr|A0A3B5Z0N4|A0A3B5Z0N4_WHEAT	-6.381847583690597	53.62448204625255
tr|A0A3B6TNH8|A0A3B6TNH8_WHEAT	-2.7861828187414943	53.586035552429855
tr|A0A3B6MQ09|A0A3B6MQ09_WHEAT	-4.107674344889805	53.3556644058266
sp|P11383|RBL_WHEAT;tr|B2CHJ6|B2CHJ6_WHEAT	10.775520401030374	53.26628178325996	rbcL
tr|A0A3B5XVS5|A0A3B5XVS5_WHEAT	-3.358758642216714	53.21552994276328
tr|A0A3B6EH16|A0A3B6EH16_WHEAT	-2.804465028760088	53.12390320144962
tr|A0A3B6LUG9|A0A3B6LUG9_WHEAT;tr|A0A3B6LVS8|A0A3B6LVS8_WHEAT;tr|A0A3B6LVZ8|A0A3B6LVZ8_WHEAT	-4.538093779132221	53.09517032301592
tr|A0A3B6N0N9|A0A3B6N0N9_WHEAT;tr|A0A3B6N1K6|A0A3B6N1K6_WHEAT	-4.538093779132221	53.09517032301592
tr|A0A3B6JI13|A0A3B6JI13_WHEAT	-3.2390293509341093	53.046491637779575
tr|A0A3B5Y5E6|A0A3B5Y5E6_WHEAT	-4.7243344613190885	53.04374828937941
tr|A0A3B6N0I3|A0A3B6N0I3_WHEAT	-3.975176034076401	53.01027347736163
tr|A0A3B5YVL5|A0A3B5YVL5_WHEAT	-4.882315102278275	52.997232199875846
tr|A0A3B6GV04|A0A3B6GV04_WHEAT	4.70552566014018	52.8311007788416
tr|A0A3B6TRW0|A0A3B6TRW0_WHEAT	-3.3491551524936507	52.81406519037528
tr|A0A3B6SJE5|A0A3B6SJE5_WHEAT	-4.191855304377351	52.76463449561468
tr|A0A3B6DHI0|A0A3B6DHI0_WHEAT	-3.899493335877113	52.76283303016501
tr|A0A7H4LKZ2|A0A7H4LKZ2_WHEAT	-3.899493335877113	52.76283303016501	CAMPLR22A2D_LOCUS3895
tr|D8L9A5|D8L9A5_WHEAT	-3.545163285404535	52.24873066122624	pdil5-1
tr|D8L9B4|D8L9B4_WHEAT	-3.545163285404535	52.24873066122624	pdil5-1
tr|A0A3B5ZSS2|A0A3B5ZSS2_WHEAT	-3.4583215054839647	52.03505794281055
tr|A0A3B6HXA6|A0A3B6HXA6_WHEAT	-3.7929238080806646	52.01589662232189
tr|A0A3B5ZP43|A0A3B5ZP43_WHEAT;tr|B2CGM6|B2CGM6_WHEAT	-3.768955284507423	51.89195132672295
tr|A0A3B6B5T5|A0A3B6B5T5_WHEAT	4.428974610037666	51.874035100164775
tr|A0A3B6RA72|A0A3B6RA72_WHEAT	5.144104132073544	51.84064686099748
tr|A0A3B5XX22|A0A3B5XX22_WHEAT	-3.4239158364857447	51.81644959966649
tr|A0A3B6LI44|A0A3B6LI44_WHEAT	-2.983798831270962	51.61718755378554
tr|A0A3B6NJB3|A0A3B6NJB3_WHEAT	-7.605509479714805	51.52198031762912
tr|A0A3B6KQQ3|A0A3B6KQQ3_WHEAT	-4.391599660286641	51.51346063474519
tr|A0A3B6TXK6|A0A3B6TXK6_WHEAT	-3.718949232704407	51.43268395904673
sp|Q8L5C6|XIP1_WHEAT;tr|D3JUT3|D3JUT3_WHEAT;tr|R9UNY9|R9UNY9_WHEAT	-3.4972219776468094	51.28923000409843	XIPI
tr|A0A3B6TLG9|A0A3B6TLG9_WHEAT	-6.150838729178309	51.16400620416732
tr|A0A3B6R8S9|A0A3B6R8S9_WHEAT	-3.809161709847435	50.79697278368671
tr|A0A3B6QBS7|A0A3B6QBS7_WHEAT	3.1075362956994783	50.79371585702805
tr|A0A3B6NKQ6|A0A3B6NKQ6_WHEAT	3.106855045905988	50.79371585702805
tr|A0A3B6IMW1|A0A3B6IMW1_WHEAT	-4.600314149070265	50.73335632704408
tr|A0A3B6B937|A0A3B6B937_WHEAT	-3.819124969480781	50.68140604189091
tr|A0A3B6KQP3|A0A3B6KQP3_WHEAT	2.832699823965281	50.59342889907897
tr|A0A0H4LXI7|A0A0H4LXI7_WHEAT	-3.447739298782392	50.576781519302585	Cat3-A2
tr|A0A3B5ZTJ0|A0A3B5ZTJ0_WHEAT	3.692833436980616	50.5024954163129
tr|A0A3B6NSD8|A0A3B6NSD8_WHEAT	-5.711884507641995	50.495607470434
tr|A0A3B6RK19|A0A3B6RK19_WHEAT	-4.186886926990296	50.40734791884699
tr|A0A3B6N3C7|A0A3B6N3C7_WHEAT	3.173535426914843	50.38228258692494
tr|A0A3B6LYY0|A0A3B6LYY0_WHEAT	3.176713173144834	50.38228258692494
tr|A0A3B6HYB1|A0A3B6HYB1_WHEAT	3.173794897173684	50.38228258692494
tr|A0A3B6B6S8|A0A3B6B6S8_WHEAT	-2.86913764999362	50.29428051257119
tr|A0A3B6CED3|A0A3B6CED3_WHEAT	-2.8623238986400783	50.29428051257119
tr|A0A3B6SIB9|A0A3B6SIB9_WHEAT	-5.324657331754515	50.287255381296525
tr|A0A3B6IYT7|A0A3B6IYT7_WHEAT	-4.128484717683065	50.27692695137852
tr|F8THZ5|F8THZ5_WHEAT	-2.3667885078871267	49.86022502344416	PDI
tr|A0A3B6LUP3|A0A3B6LUP3_WHEAT	-4.202832150192474	49.84365690381997
tr|A0A3B6MRE2|A0A3B6MRE2_WHEAT	-2.6161899845029963	49.6611714860912
tr|C6FGV4|C6FGV4_WHEAT	-3.943916154010792	49.64721163882484
tr|A0A077RSE3|A0A077RSE3_WHEAT;tr|A0A1D5WW05|A0A1D5WW05_WHEAT	-3.0947710795030745	49.59639714012287	TRAES_3BF026900020CFD_c1
tr|A0A3B6TGG9|A0A3B6TGG9_WHEAT;tr|A0A3B6TMV0|A0A3B6TMV0_WHEAT	3.807343986995502	49.5821575825679
tr|A9U8G5|A9U8G5_WHEAT	-4.524731950026246	49.532905219160256
tr|A0A3B6LSA0|A0A3B6LSA0_WHEAT	-3.858757983147675	49.42210836453445
tr|A0A3B6N2N3|A0A3B6N2N3_WHEAT	-3.2104670810039666	49.35873370277139
tr|A0A3B6TD14|A0A3B6TD14_WHEAT	-3.6153751817394513	49.340891945464016
tr|A0A3B6PFF3|A0A3B6PFF3_WHEAT	-7.524670419762443	49.31862674137791
tr|D8L9B5|D8L9B5_WHEAT	-4.244435961561576	49.27767693137655	pdil5-1
tr|A0A3B6PTN1|A0A3B6PTN1_WHEAT	-3.75401030078856	49.18575055099348
tr|A0A3B6IRW6|A0A3B6IRW6_WHEAT	-2.6243564593329696	48.9877539925829
tr|A0A3B6INN8|A0A3B6INN8_WHEAT	-2.6163828031291883	48.9877539925829
tr|A0A3B6IQ76|A0A3B6IQ76_WHEAT	-2.62469591776795	48.9877539925829
tr|A0A077RSP9|A0A077RSP9_WHEAT;tr|A0A3B6FQU1|A0A3B6FQU1_WHEAT;tr|A0A3B6FRG3|A0A3B6FRG3_WHEAT	-4.817770739258229	48.97202231393265	TRAES_3BF055300050CFD_c1
tr|A0A3B6SF27|A0A3B6SF27_WHEAT	4.536557834380233	48.9591726335432
tr|A0A3B6JKB0|A0A3B6JKB0_WHEAT	-2.993877916528226	48.78893710043438
tr|A0A3B6HUR7|A0A3B6HUR7_WHEAT	-3.0391327168544118	48.78893710043438
tr|A0A3B6ITX2|A0A3B6ITX2_WHEAT	3.6835299737750686	48.77849940907755
tr|A0A3B6IPQ9|A0A3B6IPQ9_WHEAT	3.573973598724869	48.77366209222547
tr|A0A3B6I2H3|A0A3B6I2H3_WHEAT	-3.513321021567473	48.77366209222547
tr|A0A3B6UBC9|A0A3B6UBC9_WHEAT	4.7307582403417685	48.73718770694986
tr|A0A3B6KNW4|A0A3B6KNW4_WHEAT	-4.02567706814085	48.73718770694986
tr|A0A3B6PN52|A0A3B6PN52_WHEAT	-5.620392760173172	48.67745207587426
tr|A0A3B6LYB7|A0A3B6LYB7_WHEAT	-4.41272096299892	48.63713134791969
tr|A0A3B6IM27|A0A3B6IM27_WHEAT	-4.046493582467131	48.61446427559756
tr|A0A3B6DNK7|A0A3B6DNK7_WHEAT	-5.143015543992139	48.5850459566421
tr|A0A3B5XWY9|A0A3B5XWY9_WHEAT	3.068027031048212	48.38884752275752
tr|A0A3B6MMZ7|A0A3B6MMZ7_WHEAT	-2.899651492191763	48.34409167784455
tr|A0A3B6LGZ2|A0A3B6LGZ2_WHEAT	-2.8950023845935404	48.34409167784455
tr|A0A3B6IR32|A0A3B6IR32_WHEAT	-2.9900702759061266	48.3199760093827
tr|A0A3B6STX3|A0A3B6STX3_WHEAT	-2.537235309447915	48.25010874371385
tr|A0A3B6TTA7|A0A3B6TTA7_WHEAT	-2.552390840484359	48.25010874371385
tr|A0A3B6IZI8|A0A3B6IZI8_WHEAT	-3.5340496950537794	48.25010874371385
sp|P12112|ATPA_WHEAT;tr|S4Z3F2|S4Z3F2_WHEAT	6.026646296254944	48.165522124156766	atpA
tr|A0A3B6FN83|A0A3B6FN83_WHEAT	10.764220629201674	48.15092151328181
tr|A0A3B6NQY2|A0A3B6NQY2_WHEAT	2.371542930221955	48.12325581828853
tr|A0A3B6PLX2|A0A3B6PLX2_WHEAT	2.3714988359270026	48.12325581828853
tr|A0A3B6B7P9|A0A3B6B7P9_WHEAT	3.931479002198749	48.02760117587852
tr|A0A3B6JS61|A0A3B6JS61_WHEAT	-3.6103385885290473	47.92474830058948
tr|A0A3B6PRQ6|A0A3B6PRQ6_WHEAT	-3.807534669405816	47.91897430193634
tr|A0A3B6KSF7|A0A3B6KSF7_WHEAT	-4.501390713524961	47.86053025248499
tr|A0A3B6PFS9|A0A3B6PFS9_WHEAT	2.767810289776989	47.80654163474596
tr|A0A3B6SK03|A0A3B6SK03_WHEAT;tr|A0A3B6SLD5|A0A3B6SLD5_WHEAT	5.080069222279365	47.79552312216097
tr|A0A3B5ZS25|A0A3B5ZS25_WHEAT	-4.208664190935262	47.77453544854915
tr|A0A3B6H136|A0A3B6H136_WHEAT	-4.0856408137010565	47.76800210110955
tr|A0A3B6EN81|A0A3B6EN81_WHEAT	-4.084172551332093	47.76800210110955
tr|A0A3B6FLE1|A0A3B6FLE1_WHEAT	-5.9389826165933695	47.7000517954509
tr|D8L9A3|D8L9A3_WHEAT;tr|D8L9B1|D8L9B1_WHEAT	-4.944306738610824	47.592701064859	pdil3-1
tr|A0A3B6KN75|A0A3B6KN75_WHEAT	-3.6485265480754503	47.48842828261732
tr|A0A3B6MYW3|A0A3B6MYW3_WHEAT	-3.6485265480754503	47.48842828261732
tr|A0A3B6LU09|A0A3B6LU09_WHEAT	-3.6562443507042937	47.48842828261732
tr|A0A7H4LNP3|A0A7H4LNP3_WHEAT	4.363634888520077	47.462269301724206	CAMPLR22A2D_LOCUS4862
tr|A0A3B6DLF1|A0A3B6DLF1_WHEAT	4.396816796583616	47.462269301724206
tr|A0A3B6CD48|A0A3B6CD48_WHEAT	6.549473247317056	47.44102936181473
tr|D8L9F6|D8L9F6_WHEAT	-4.993841521639964	47.30692600860869	TAA_ctg0005b.00030.1
tr|A0A3B6RFX8|A0A3B6RFX8_WHEAT	-4.75993110146619	47.29657301735078
tr|A0A3B6SH08|A0A3B6SH08_WHEAT;tr|A0A3B6TRS4|A0A3B6TRS4_WHEAT	-4.760093603443332	47.29657301735078
tr|A0A218LVY3|A0A218LVY3_WHEAT	8.639755569854062	47.28872647752798	atpB
tr|Q08837|Q08837_WHEAT	-3.808276911867086	47.00737823064731
tr|A0A3B6KHM7|A0A3B6KHM7_WHEAT	4.694864779732036	46.97618760525346
tr|A0A3B6QJ90|A0A3B6QJ90_WHEAT	-5.448404568417674	46.94430681014583
tr|A0A3B6GV08|A0A3B6GV08_WHEAT	-3.923586041096775	46.90412730069608
tr|A0A3B6CC62|A0A3B6CC62_WHEAT	-4.272020088658799	46.592905361920266
tr|A0A3B6IY66|A0A3B6IY66_WHEAT	-4.025384178620654	46.58450752019028
tr|A0A3B6IMF8|A0A3B6IMF8_WHEAT	-3.800115016256743	46.57849662325447
tr|A0A3B6JEM6|A0A3B6JEM6_WHEAT	-3.8001150162567447	46.57849662325447
tr|A0A3B5YWS7|A0A3B5YWS7_WHEAT	-3.481087321801908	46.55049826399787
tr|A0A3B6I483|A0A3B6I483_WHEAT	2.7105256718159447	46.50556421739048
tr|A0A3B6I5K9|A0A3B6I5K9_WHEAT	3.048920031317735	46.50556421739048
tr|A0A891ZSI4|A0A891ZSI4_WHEAT	-4.538093779132221	46.49888480989647	CesA1
tr|A0A3B5XX62|A0A3B5XX62_WHEAT	-5.645040933453184	46.44315649255095
tr|A0A3B5XVK0|A0A3B5XVK0_WHEAT	-3.681083288239301	46.41543683152135
tr|A0A077RX76|A0A077RX76_WHEAT	-3.412843732567617	46.4039934421407	TRAES_3BF096800100CFD_c1
tr|A0A3B6KNB3|A0A3B6KNB3_WHEAT	-3.917931136640408	46.374127081411466
tr|A0A3B6UB54|A0A3B6UB54_WHEAT;tr|A0A3B6UC04|A0A3B6UC04_WHEAT	-3.831535310592308	46.19691023992653
tr|A0A3B6RG08|A0A3B6RG08_WHEAT	-3.982948687451276	46.19691023992653
tr|A0A3B6TNS7|A0A3B6TNS7_WHEAT	-3.9653229822609792	46.19691023992653
tr|A0A3B6C5L4|A0A3B6C5L4_WHEAT	-3.267872023481345	46.00951400780662
tr|A0A3B6JPC4|A0A3B6JPC4_WHEAT	-3.309507853654859	45.912962966110456
tr|A0A3B6JNV4|A0A3B6JNV4_WHEAT	-3.309283503603534	45.912962966110456
tr|A0A3B6HXF2|A0A3B6HXF2_WHEAT;tr|A0A3B6INU4|A0A3B6INU4_WHEAT;tr|A0A3B6JFX9|A0A3B6JFX9_WHEAT	-3.786826631444144	45.83140336757759
tr|A0A3B6D4Z4|A0A3B6D4Z4_WHEAT	7.095402586344648	45.79930498272607
tr|A0A3B6N062|A0A3B6N062_WHEAT	3.182898663400918	45.6539655567414
tr|A0A3B6KNN4|A0A3B6KNN4_WHEAT	3.182898663400918	45.6539655567414
tr|A0A3B5XV32|A0A3B5XV32_WHEAT	-3.7618958391897706	45.60727553317162
tr|A0A3B6QBZ4|A0A3B6QBZ4_WHEAT	4.580113534007404	45.59213519348028
tr|L0GED8|L0GED8_WHEAT;tr|Q08G36|Q08G36_WHEAT	-2.5048039728482734	45.4825091656767	14R2
tr|A0A3B6U0E4|A0A3B6U0E4_WHEAT	4.899901278499023	45.412624284658
tr|A0A3B6RQB5|A0A3B6RQB5_WHEAT	4.899901278499023	45.412624284658
tr|A0A3B5Z3G5|A0A3B5Z3G5_WHEAT	-7.162639086766216	45.39397249005663
tr|A0A3B5ZT69|A0A3B5ZT69_WHEAT	6.550343182899882	45.2093310143447
tr|A0A3B5Y3H2|A0A3B5Y3H2_WHEAT	6.034365058498673	45.1863955399545
tr|A0A3B5XTQ0|A0A3B5XTQ0_WHEAT	-3.5671807537538878	45.1863955399545
sp|P20973|UBE11_WHEAT;tr|A0A3B6LIE8|A0A3B6LIE8_WHEAT	-2.8942558060321204	45.136146815361776	UBA1
tr|A0A7H4LQ02|A0A7H4LQ02_WHEAT	-3.636072392753973	45.0876209752441	CAMPLR22A2D_LOCUS5324
sp|P58386|PSAB_WHEAT;tr|S4Z1Y0|S4Z1Y0_WHEAT	6.5617299515267895	44.99945397748917	psaB
tr|A0A3B6AR76|A0A3B6AR76_WHEAT	4.861129282181665	44.99000110187163
tr|A0A3B6RB14|A0A3B6RB14_WHEAT	2.899937935716113	44.98419078106048
tr|A0A3B6TBW8|A0A3B6TBW8_WHEAT	2.9005479494614246	44.98419078106048
tr|A0A3B6JH20|A0A3B6JH20_WHEAT;tr|A0A3B6JJD5|A0A3B6JJD5_WHEAT	-5.172327929024188	44.9517886786378
tr|A0A3B5Z298|A0A3B5Z298_WHEAT	5.376004104360452	44.82647656379688
tr|A0A3B6IS66|A0A3B6IS66_WHEAT	3.628656775958385	44.74938425310291
tr|A0A3B6B5S3|A0A3B6B5S3_WHEAT	-4.671077464202072	44.74721846250418
tr|A0A3B6H7D8|A0A3B6H7D8_WHEAT	-5.687915456359736	44.711615421608506
tr|A0A3B6KS94|A0A3B6KS94_WHEAT	4.141865601823507	44.63251544816806
tr|A0A3B6FL71|A0A3B6FL71_WHEAT	-3.344523475533732	44.62394656920447
tr|A0A077RWF2|A0A077RWF2_WHEAT	-3.347697934414576	44.62394656920447	TRAES_3BF274300020CFD_c1
tr|A0A3B6CF89|A0A3B6CF89_WHEAT	4.275213896016204	44.54293767011836
tr|A0A3B5YW66|A0A3B5YW66_WHEAT	3.692833436980616	44.511466485547
tr|A0A341WSR4|A0A341WSR4_WHEAT	4.721891516372815	44.48345035703524
tr|A0A3B6NGZ5|A0A3B6NGZ5_WHEAT	4.722835540258245	44.48345035703524
tr|A0A3B6SEK9|A0A3B6SEK9_WHEAT	-3.2925668780039272	44.482797782059045
tr|A0A3B6EAF4|A0A3B6EAF4_WHEAT;tr|A0A3B6EAN1|A0A3B6EAN1_WHEAT;tr|A0A3B6ECG9|A0A3B6ECG9_WHEAT	-3.9097433645023143	44.44701352949868
tr|A0A3B6JGE7|A0A3B6JGE7_WHEAT	-3.0693761742678074	44.39249097574406
tr|A0A3B6CH96|A0A3B6CH96_WHEAT	-5.541033451934108	44.38598189623183
tr|H9ZWY2|H9ZWY2_WHEAT	5.5333166241647165	44.38383148902922	Pgk-1
tr|A0A3B5ZZM6|A0A3B5ZZM6_WHEAT	5.526597220016978	44.38383148902922
tr|A0A3B6TZQ6|A0A3B6TZQ6_WHEAT	-3.318420478687525	44.380655969136605
tr|A0A3B6U0B0|A0A3B6U0B0_WHEAT	-3.318420478687525	44.380655969136605
tr|A0A3B5Z1G1|A0A3B5Z1G1_WHEAT	-3.744658158469141	44.380655969136605
tr|A0A3B5ZW55|A0A3B5ZW55_WHEAT	-3.2676798598347023	44.32597630702512
tr|A0A3B6A123|A0A3B6A123_WHEAT	-2.955879275317516	44.22423640425476
tr|A0A3B5ZQB1|A0A3B5ZQB1_WHEAT;tr|A0A3B5ZQB2|A0A3B5ZQB2_WHEAT;tr|A0A3B5ZS19|A0A3B5ZS19_WHEAT	3.520173158943134	44.171283495787705
tr|A0A2X0S8T1|A0A2X0S8T1_WHEAT;tr|A0A3B6B1T9|A0A3B6B1T9_WHEAT;tr|A0A3B6CCP7|A0A3B6CCP7_WHEAT	3.640173898997012	44.15827312444055	CAMPLR22A2D_LOCUS3845
tr|A0A3B6NXA6|A0A3B6NXA6_WHEAT	-3.75401030078856	44.115022825349584
tr|A0A3B6NV20|A0A3B6NV20_WHEAT	-3.75401030078856	44.115022825349584
tr|A0A3B6IX92|A0A3B6IX92_WHEAT	-3.471755030868412	44.09144761665091
tr|A0A3B6JPF1|A0A3B6JPF1_WHEAT	-3.471755030868412	44.09144761665091
tr|W5DWS0|W5DWS0_WHEAT	-3.47175503086841	44.09144761665091
tr|A0A3B5ZUZ3|A0A3B5ZUZ3_WHEAT	5.847144077223181	44.07045321679935
tr|A0A3B6C0B5|A0A3B6C0B5_WHEAT	4.860941124392991	43.77223598757529
tr|A0A3B5ZZ25|A0A3B5ZZ25_WHEAT	-3.565054681157546	43.73092095970846
tr|A0A3B6N288|A0A3B6N288_WHEAT	-3.29359178651847	43.73092095970846
tr|A0A341QMC1|A0A341QMC1_WHEAT	8.640133108399077	43.66013658300055
tr|A0A2X0TKP9|A0A2X0TKP9_WHEAT	8.640133108399077	43.66013658300055	CAMPLR22A2D_LOCUS2148
tr|A0A7H4LNE9|A0A7H4LNE9_WHEAT	-4.665809728634716	43.61682508517667	CAMPLR22A2D_LOCUS4767
tr|A0A3B6SEK7|A0A3B6SEK7_WHEAT	-3.783992963845693	43.54675426110576
tr|A0A3B6TV20|A0A3B6TV20_WHEAT	-4.79845057271703	43.522394390455005
tr|A0A077RPF9|A0A077RPF9_WHEAT	-5.328341089908302	43.44572703382491	TRAES_3BF171700070CFD_c1
tr|A0A3B5Y1L9|A0A3B5Y1L9_WHEAT	-3.736882070745461	43.32636584376002
tr|A0A3B5YZB4|A0A3B5YZB4_WHEAT	-3.736649774984862	43.32636584376002
tr|A0A3B6TRW7|A0A3B6TRW7_WHEAT	5.12570357489426	43.30846244685805
tr|A0A3B6CE00|A0A3B6CE00_WHEAT	4.312247556361511	43.29722386371692
tr|A0A3B6AY54|A0A3B6AY54_WHEAT	-3.576566041572121	43.199880742246506
tr|A0A3B6GNC2|A0A3B6GNC2_WHEAT	-3.006538282381842	42.94495540395041
tr|A0A3B5Z5D0|A0A3B5Z5D0_WHEAT	-3.687873736239129	42.933877517819205
tr|W5CYH6|W5CYH6_WHEAT	-2.923865368343623	42.906591123741705	TRAES_3BF008800130CFD_c1
tr|A0A3B6GPY9|A0A3B6GPY9_WHEAT	-2.923865368343623	42.906591123741705
tr|A0A3B6SG73|A0A3B6SG73_WHEAT	-2.8082428709703207	42.862688763233386
tr|A0A3B6RCH2|A0A3B6RCH2_WHEAT	-3.962068084334063	42.85690157217693
tr|A0A1D6S519|A0A1D6S519_WHEAT	-1.395041927303984	42.856690010649565
tr|A0A3B6CC52|A0A3B6CC52_WHEAT	5.066983415756769	42.80938952711841
tr|A0A3B6EDV4|A0A3B6EDV4_WHEAT	-3.215388635424351	42.75373056135217
tr|A0A3B6KF51|A0A3B6KF51_WHEAT	2.294429494678176	42.733623218823794
tr|A0A3B6TT46|A0A3B6TT46_WHEAT	-2.705561237032012	42.66854940820436
tr|A0A3B6RFY6|A0A3B6RFY6_WHEAT	4.853242100172111	42.66462129912636
tr|A0A3B6MU27|A0A3B6MU27_WHEAT	-8.08939980742479	42.65080356195263
tr|A0A3B6ILY7|A0A3B6ILY7_WHEAT	-3.6897402974783535	42.59969887333714
tr|A0A3B6IKL7|A0A3B6IKL7_WHEAT	-3.691389092264422	42.59969887333714
tr|A0A3B6IKI3|A0A3B6IKI3_WHEAT	-3.690855599147949	42.59969887333714
tr|A0A3B6HVT2|A0A3B6HVT2_WHEAT	-3.565025180524156	42.52490074866287
tr|A0A3B6RFL2|A0A3B6RFL2_WHEAT	-4.001907261980903	42.39072108259936
tr|A0A3B6SFE4|A0A3B6SFE4_WHEAT	-4.001907261980903	42.39072108259936
tr|A0A3B6CE10|A0A3B6CE10_WHEAT	-2.333328924504279	42.36544876686271
tr|A0A3B6GLZ5|A0A3B6GLZ5_WHEAT	-5.477599710087624	42.36544876686271
tr|A0A3B5ZZS6|A0A3B5ZZS6_WHEAT	-3.845852799702538	42.06112859938124
tr|A0A3B5XX70|A0A3B5XX70_WHEAT	-5.662481669796058	42.05983101382355
tr|A0A3B6FK11|A0A3B6FK11_WHEAT	7.706080887279853	42.00275513192111
tr|A0A3B6RFA5|A0A3B6RFA5_WHEAT	-6.167497507655881	41.84963772468998
tr|A0A0M5JP75|A0A0M5JP75_WHEAT	3.2356910324893877	41.81181431116614
tr|A0A3B6G2S2|A0A3B6G2S2_WHEAT	-4.03577094101697	41.71805706060432
tr|A0A3B5ZN50|A0A3B5ZN50_WHEAT	-3.735248097703858	41.71751343015241
tr|A0A3B6TN82|A0A3B6TN82_WHEAT	-3.8919300875976064	41.70706389562436
tr|A6Q0N9|A6Q0N9_WHEAT	-3.3706169978306497	41.63243428714702	acT4
tr|A0A3B6KFK3|A0A3B6KFK3_WHEAT	-2.517944623930611	41.61961205695346
tr|A0A3B6SGR0|A0A3B6SGR0_WHEAT	3.8127304723812494	41.51053405239918
tr|A0A3B6A0H4|A0A3B6A0H4_WHEAT	-3.4810804778845954	41.45911444452188
tr|A0A3B6C1L6|A0A3B6C1L6_WHEAT	4.69815618465658	41.436323129064455
tr|A0A3B5ZX68|A0A3B5ZX68_WHEAT	5.247407399907369	41.43300978629552
tr|A0A3B5XZ42|A0A3B5XZ42_WHEAT	-3.487218800231708	41.42035225179633
tr|A0A0C4BJE5|A0A0C4BJE5_WHEAT	3.0911261846464626	41.42035225179633
tr|A0A891ZSH7|A0A891ZSH7_WHEAT	-3.563292004159844	41.41684682892958
tr|A0A3B6JI12|A0A3B6JI12_WHEAT	-3.564203642709016	41.41684682892958
tr|A0A3B6KAJ3|A0A3B6KAJ3_WHEAT	-2.0067557990157785	41.41640219503426
tr|A0A3B6B850|A0A3B6B850_WHEAT	-2.997573169234662	41.40195154870174	NHO1-2A
tr|A0A3B6RFJ8|A0A3B6RFJ8_WHEAT	-3.549888871222762	41.39024719909004
tr|A0A3B6IZS6|A0A3B6IZS6_WHEAT	4.184206640426686	41.35248332699837
tr|A0A3B6U6K4|A0A3B6U6K4_WHEAT	4.184430382833562	41.35248332699837
tr|A0A3B6SGU1|A0A3B6SGU1_WHEAT	-3.523935907567006	41.33034251630857
tr|A0A3B6FYE0|A0A3B6FYE0_WHEAT	-2.058822217227799	41.2468079758031
tr|A0A3B6I1Z6|A0A3B6I1Z6_WHEAT	-4.500798091421059	41.15747168441134
tr|A0A3B6LX20|A0A3B6LX20_WHEAT	-4.500798091421056	41.15747168441134
tr|A0A3B6MPG9|A0A3B6MPG9_WHEAT	-2.8844254834004937	41.097455802815006
tr|A0A3B5Y2R1|A0A3B5Y2R1_WHEAT;tr|A0A3B5Y3U0|A0A3B5Y3U0_WHEAT	-5.899060630253629	41.038141314261296
tr|A0A3B6NRR1|A0A3B6NRR1_WHEAT	-3.268189951734533	41.004975566578864
tr|A0A3B6PNG2|A0A3B6PNG2_WHEAT	-3.0928106158695656	40.97821533557909
tr|A0A3B6R6V9|A0A3B6R6V9_WHEAT	3.663235468674368	40.95224665856763
tr|C6FGW4|C6FGW4_WHEAT	-3.703078288780638	40.94258159239688
tr|A0A7H4LPR1|A0A7H4LPR1_WHEAT	3.803867192401313	40.80236903151461	CAMPLR22A2D_LOCUS5233
tr|A0A2I4JD18|A0A2I4JD18_WHEAT	2.896389935315068	40.75855427982377	cpn60
tr|A0A3B6JLW7|A0A3B6JLW7_WHEAT	3.759008884258412	40.71125320777415
tr|A0A3B6MLS3|A0A3B6MLS3_WHEAT	2.322117253708712	40.66034754961874
tr|A0A3B6EQ45|A0A3B6EQ45_WHEAT	-3.478173169435088	40.63460332328116
tr|A0A3B6MQV4|A0A3B6MQV4_WHEAT;tr|A0A3B6MS34|A0A3B6MS34_WHEAT	3.0858777381841924	40.55336890948391
tr|A0A3B5ZUP0|A0A3B5ZUP0_WHEAT	4.420326443313817	40.54569324124294
tr|A0A3B5ZZD0|A0A3B5ZZD0_WHEAT	-3.265666506019281	40.542903245798456
tr|A0A3B6JJV6|A0A3B6JJV6_WHEAT	-4.3718613687696255	40.54130220345138
tr|Q3S4I0|Q3S4I0_WHEAT	-2.890882950642564	40.43283682278103
tr|A0A3B6KD05|A0A3B6KD05_WHEAT;tr|A0A3B6LG11|A0A3B6LG11_WHEAT;tr|A0A3B6MKP5|A0A3B6MKP5_WHEAT	5.627637870721895	40.42527981072213
tr|A0A3B6LU51|A0A3B6LU51_WHEAT	3.179171225683899	40.38536393868679
tr|A0A1D5WMF1|A0A1D5WMF1_WHEAT	-2.621093592211431	40.33873883037828	FBA14
tr|A0A3B6LWU1|A0A3B6LWU1_WHEAT	-3.684803819960493	40.31825750059743
tr|A0A3B6EMT0|A0A3B6EMT0_WHEAT	-3.3492995715328457	40.31255531803528
tr|A0A3B6FSJ9|A0A3B6FSJ9_WHEAT	-3.343231811406296	40.31255531803528
tr|A0A3B6B051|A0A3B6B051_WHEAT	2.3146469242963885	40.24607211579095
tr|A0A3B6MML9|A0A3B6MML9_WHEAT;tr|A0A3B6MNX0|A0A3B6MNX0_WHEAT	3.953719155883006	40.221846362725145	EFTS
tr|A0A3B6NX36|A0A3B6NX36_WHEAT	-3.024756038376853	40.212629788227005
tr|A0A3B6CEE9|A0A3B6CEE9_WHEAT	-3.516762907874839	40.20981521885143
tr|Q9ZR34|Q9ZR34_WHEAT	-3.5167629078748406	40.20981521885143	amy
tr|A0A3B5Z2W5|A0A3B5Z2W5_WHEAT	-3.233078238308146	40.19939646896038
tr|A0A3B5Y5E5|A0A3B5Y5E5_WHEAT	-3.233549795111018	40.19939646896038
tr|A0A3B6KNA8|A0A3B6KNA8_WHEAT	-3.774643025186029	40.17838933616677
tr|A0A077RZM1|A0A077RZM1_WHEAT	-2.573547570552281	40.11938015407095	TRAES_3BF042500080CFD_c1
tr|A0A3B6FXA1|A0A3B6FXA1_WHEAT	-2.574112864903457	40.11938015407095
tr|A0A3B6FIA1|A0A3B6FIA1_WHEAT	-4.569813667852936	40.07935747116771
tr|A0A3B6PM78|A0A3B6PM78_WHEAT	-3.8680183098485	40.07352125717816
tr|A0A3B5YQP8|A0A3B5YQP8_WHEAT	-3.2348324162870354	40.00256973617171
tr|A0A3B6PRJ0|A0A3B6PRJ0_WHEAT	4.125583260730944	39.964551248350034
tr|A0A3B6NWI0|A0A3B6NWI0_WHEAT	4.125256738612332	39.964551248350034
tr|A0A3B6QJH8|A0A3B6QJH8_WHEAT	4.120268084184011	39.964551248350034
tr|A0A3B5Y3W9|A0A3B5Y3W9_WHEAT	6.278322973182075	39.95024159342192
tr|A0A3B5ZXV5|A0A3B5ZXV5_WHEAT	6.278322973182075	39.95024159342192
tr|A7U1X2|A7U1X2_WHEAT	-3.7395098140097103	39.9318993174418	Lr1
tr|A0A3B6QKV1|A0A3B6QKV1_WHEAT	-5.964714235150929	39.900420024305774
tr|A0A3B6DI32|A0A3B6DI32_WHEAT	4.248096269565418	39.870621490436335
tr|A0A3B6QD94|A0A3B6QD94_WHEAT	-3.336940751089418	39.77759486529952
tr|A0A3B6C3H5|A0A3B6C3H5_WHEAT	-2.9064134246357387	39.77327080690697
tr|A0A3B6H3I5|A0A3B6H3I5_WHEAT	-3.599926172439448	39.73908285728835
tr|M4Q9V0|M4Q9V0_WHEAT	-2.101501598712569	39.68333031113721
tr|A0A3B6HYT3|A0A3B6HYT3_WHEAT	-4.184112028975233	39.637671837287
tr|A0A3B6I0E9|A0A3B6I0E9_WHEAT	-4.184112028975233	39.637671837287
tr|A0A3B6N2H4|A0A3B6N2H4_WHEAT	-4.184112028975233	39.637671837287
tr|A0A3B6LY95|A0A3B6LY95_WHEAT	-4.184112028975233	39.637671837287
tr|D8L9Q2|D8L9Q2_WHEAT	-3.5120462629319262	39.62270069845508	TAA_ctg0661b.00070.1
tr|A0A3B6EQI0|A0A3B6EQI0_WHEAT	-3.0060026605489854	39.43579557030083
tr|A0A3B6H0Y4|A0A3B6H0Y4_WHEAT;tr|W5CR66|W5CR66_WHEAT	-3.0060026605489854	39.43579557030083
tr|A0A3B6IP18|A0A3B6IP18_WHEAT	-3.6827624678242254	39.41032466285824
tr|A0A1D6A2H3|A0A1D6A2H3_WHEAT	-4.156054331520815	39.36138370897216	MCM7
tr|A0A3B6IJ95|A0A3B6IJ95_WHEAT	-3.6237798658867497	39.35829719341579
tr|A0A3B6DAC4|A0A3B6DAC4_WHEAT	-2.949824560189317	39.27353378383397
tr|A0A3B5YUK0|A0A3B5YUK0_WHEAT	-5.803309293886158	39.26876854957611
tr|A0A3B6TGC5|A0A3B6TGC5_WHEAT	-3.982948687451276	39.215994254680304
tr|A0A3B6RC04|A0A3B6RC04_WHEAT	-3.982948687451276	39.215994254680304
tr|A0A3B6KRD8|A0A3B6KRD8_WHEAT	-3.518995495750178	39.19654892038027
tr|A0A3B6MZK9|A0A3B6MZK9_WHEAT	5.878170232549818	39.19654892038027
tr|A0A3B5XVT9|A0A3B5XVT9_WHEAT	-3.586045062883166	39.14285304741542
tr|A0A341ZKV6|A0A341ZKV6_WHEAT	-4.83278681548073	39.13357285694168
tr|A0A3B6SGK2|A0A3B6SGK2_WHEAT	-3.946813658358293	39.12646138082622
sp|P31252|UBE13_WHEAT	-3.949369882635233	39.0053222826987	UBA3
tr|A0A481S1F1|A0A481S1F1_WHEAT	-2.8515922908490348	39.0053222826987
tr|R9UFM0|R9UFM0_WHEAT	-3.4243599767943422	38.99703172415623
tr|Q45NB3|Q45NB3_WHEAT	3.8001413581220858	38.98854305263334	GS2
tr|A0A3B6JN61|A0A3B6JN61_WHEAT	-3.8430052784962943	38.86090582405045
tr|A0A3B6B6N9|A0A3B6B6N9_WHEAT	6.507542963085896	38.73519470985322
tr|A0A3B6GRE0|A0A3B6GRE0_WHEAT	-3.3573529027155824	38.7004201921299
tr|A0A3B5YR29|A0A3B5YR29_WHEAT	-7.0350415938935775	38.67809317605418
tr|A0A410P7A4|A0A410P7A4_WHEAT	-7.034842513151603	38.67809317605418	PAL2
tr|A0A3B5YSE9|A0A3B5YSE9_WHEAT	-7.029657569372347	38.67809317605418
tr|A0A3B5YR37|A0A3B5YR37_WHEAT	-7.037875143075714	38.67809317605418
tr|A0A3B6DH21|A0A3B6DH21_WHEAT	-7.066593764808244	38.67809317605418
tr|A0A3B5ZPX4|A0A3B5ZPX4_WHEAT	-7.0298107766678	38.67809317605418
tr|A0A3B5YRC6|A0A3B5YRC6_WHEAT	-7.03246816038596	38.67809317605418
tr|A0A3B6LVZ0|A0A3B6LVZ0_WHEAT	-7.033388466426745	38.67809317605418
tr|A0A3B5XV58|A0A3B5XV58_WHEAT	-7.029072428941429	38.67809317605418
tr|A0A3B6B2X1|A0A3B6B2X1_WHEAT	-7.066593764808244	38.67809317605418
tr|A0A3B6H1G8|A0A3B6H1G8_WHEAT	-3.412002883134332	38.67809317605418
tr|A0A3B6ISG5|A0A3B6ISG5_WHEAT	-2.4044542573964205	38.65033172035412
tr|A0A3B6LIT6|A0A3B6LIT6_WHEAT	2.365905236164925	38.59390047166092
tr|A0A3B6PR06|A0A3B6PR06_WHEAT	-3.113180700763966	38.56764179025245
tr|A0A3B6QM77|A0A3B6QM77_WHEAT	-4.166744246283685	38.52922261460818
tr|W5S6P9|W5S6P9_WHEAT	4.185924255916901	38.46857498929474	ScRGA-6RL1
tr|A0A3B6I333|A0A3B6I333_WHEAT	-3.8135374337397394	38.4359575398765
tr|A0A3B6LFI2|A0A3B6LFI2_WHEAT	-2.2179396032875656	38.40663602298026
tr|A0A3B6LFK9|A0A3B6LFK9_WHEAT	-2.2211123788184266	38.40663602298026
tr|A0A3B6RFS0|A0A3B6RFS0_WHEAT;tr|A0A3B6RGG6|A0A3B6RGG6_WHEAT;tr|A0A3B6RJS9|A0A3B6RJS9_WHEAT;tr|A0A3B6RJT3|A0A3B6RJT3_WHEAT	-2.3553682427209037	38.278124845987634
tr|A0A2U9A1L9|A0A2U9A1L9_WHEAT	-2.355135633961347	38.278124845987634	ASP1
tr|A0A3B6SH43|A0A3B6SH43_WHEAT	-2.355185350434441	38.278124845987634
tr|A0A3B6U742|A0A3B6U742_WHEAT	-3.2031143762970427	38.26311491372794
tr|A0A3B5XXA7|A0A3B5XXA7_WHEAT	-4.80000158382394	38.22085290998314
tr|A0A3B6FUY4|A0A3B6FUY4_WHEAT	-3.296753034579603	38.06941973886811
tr|I6PWK7|I6PWK7_WHEAT	-3.299357304717875	38.03347431419212
tr|A0A3B6LQR3|A0A3B6LQR3_WHEAT	-1.3894027884623683	38.00416492797008
tr|A0A3B6C8H2|A0A3B6C8H2_WHEAT	-3.7819589607135096	37.99051557566585
tr|A0A1D5UIT9|A0A1D5UIT9_WHEAT	-3.784443584445477	37.99051557566585	CAMPLR22A2D_LOCUS3372
tr|A0A3B6EIQ5|A0A3B6EIQ5_WHEAT;tr|A0A3B6ELU1|A0A3B6ELU1_WHEAT	-3.6343393019957984	37.96644308922416
tr|A0A3B6JCF8|A0A3B6JCF8_WHEAT	-2.1940424518673787	37.94019582019575
tr|A0A3B6HXB3|A0A3B6HXB3_WHEAT;tr|A0A3B6ILS4|A0A3B6ILS4_WHEAT;tr|A0A3B6IMQ1|A0A3B6IMQ1_WHEAT	-2.193746399175586	37.94019582019575
tr|A0A3B6LUI8|A0A3B6LUI8_WHEAT	-4.67357750489716	37.92997847468767
tr|C6YBD7|C6YBD7_WHEAT	7.266075568636985	37.91974428674891
tr|A0A096ULI5|A0A096ULI5_WHEAT;tr|A0A3B6C505|A0A3B6C505_WHEAT	6.13098506692468	37.88787680080247
tr|A0A3B6QI41|A0A3B6QI41_WHEAT	-5.168461452333064	37.88167882638741
tr|A0A3B6PRX4|A0A3B6PRX4_WHEAT	-5.168461452333064	37.88167882638741
tr|A0A1D6RNP1|A0A1D6RNP1_WHEAT	-3.402090324538322	37.85853356913898	CAMPLR22A2D_LOCUS4595
tr|A0A3B6EL29|A0A3B6EL29_WHEAT	-5.661284543975542	37.85005989481782
tr|W5CWZ2|W5CWZ2_WHEAT	-2.0727901978969903	37.74817288876247	TRAES_3BF105300040CFD_c1
tr|A0A1D5W7M8|A0A1D5W7M8_WHEAT	-2.111695740029969	37.74817288876247
tr|A0A3B6ISB7|A0A3B6ISB7_WHEAT	-2.1226865272321085	37.730454728553205
tr|A0A3B6LDV5|A0A3B6LDV5_WHEAT	-2.1908041663405724	37.64495217976851
tr|A0A3B6RHJ5|A0A3B6RHJ5_WHEAT	3.919463431561345	37.64004033730426
tr|A0A3B6NN06|A0A3B6NN06_WHEAT;tr|A0A3B6QB98|A0A3B6QB98_WHEAT	-3.3396061373167014	37.62157008427884
tr|A0A3B6IKR6|A0A3B6IKR6_WHEAT	-3.2908467952509746	37.60813052768538
tr|A0A3B6RFR5|A0A3B6RFR5_WHEAT;tr|A0A3B6SKY0|A0A3B6SKY0_WHEAT	-3.22815402554054	37.56904209787294
tr|A0A3B6RGC1|A0A3B6RGC1_WHEAT	-4.494820000201674	37.52574612647325
tr|A0A3B6B681|A0A3B6B681_WHEAT;tr|A0A3B6B764|A0A3B6B764_WHEAT	-2.3668575589204126	37.50339857325214
tr|A0A3B6TTG3|A0A3B6TTG3_WHEAT	3.292688231825757	37.48449161869945
tr|A0A3B6SFC8|A0A3B6SFC8_WHEAT	3.2677767230027914	37.48449161869945
tr|A0A3B6A061|A0A3B6A061_WHEAT	-3.599601548037687	37.40153125336335
tr|A0A3B5XVF6|A0A3B5XVF6_WHEAT	-5.69793026503303	37.20923147015343
tr|A0A3B6GUD3|A0A3B6GUD3_WHEAT;tr|A0A3B6GZB7|A0A3B6GZB7_WHEAT	-5.00930891683781	37.20342494333874
tr|A0A3B6JK28|A0A3B6JK28_WHEAT	-3.694658725124521	37.20184572848692
tr|A0A3B6GN52|A0A3B6GN52_WHEAT	-2.9624308261463628	37.20128113411334
tr|A0A3B6EGF0|A0A3B6EGF0_WHEAT	-2.9433062170594044	37.20128113411334
tr|A0A3B6GUQ2|A0A3B6GUQ2_WHEAT	-3.265115089849464	37.14830246737412
tr|A0A3B6PS76|A0A3B6PS76_WHEAT	4.88420547732809	37.14830246737412
tr|A0A3B6QNG1|A0A3B6QNG1_WHEAT	4.791362743786904	37.14830246737412
tr|A0A3B5XYP5|A0A3B5XYP5_WHEAT	4.668075824889149	37.06259190747758
tr|A0A3B6KGC3|A0A3B6KGC3_WHEAT	-2.874066379857232	37.03939620653393
tr|A0A7H4LIW9|A0A7H4LIW9_WHEAT	4.224733260167708	37.03939620653393	CAMPLR22A2D_LOCUS3169
tr|A0A3B6DFI3|A0A3B6DFI3_WHEAT	4.224733260167708	37.03939620653393
tr|A0A3B6RKI2|A0A3B6RKI2_WHEAT	-2.651165079408414	37.03686059909107
tr|A0A3B6CEI6|A0A3B6CEI6_WHEAT	3.1842234235758022	36.97596690051117
tr|A0A1D6S518|A0A1D6S518_WHEAT	-1.366078704068927	36.95658388485709
tr|A0A096UL77|A0A096UL77_WHEAT;tr|G5DFC5|G5DFC5_WHEAT	-2.638011826057122	36.920361262685695	CAMPLR22A2D_LOCUS3277
tr|H9ZX10|H9ZX10_WHEAT	5.457062202755802	36.739034274501854	Pgk-1
tr|A0A3B6SNV9|A0A3B6SNV9_WHEAT	-2.940081022825093	36.69921444673176
tr|A0A3B5Y5S7|A0A3B5Y5S7_WHEAT	-4.226822409548674	36.648137298671934
tr|A9U8G0|A9U8G0_WHEAT	-4.166553909918247	36.648137298671934
tr|A0A3B6DHC4|A0A3B6DHC4_WHEAT	-3.7001701406735465	36.61540964222434
tr|A0A3B6AZ91|A0A3B6AZ91_WHEAT	-3.7001701406735465	36.61540964222434
tr|A0A1L6Z3R1|A0A1L6Z3R1_WHEAT	-2.9032052903088377	36.516857541330936	FKBP62c-2B
tr|A0A3B6NVB7|A0A3B6NVB7_WHEAT;tr|A0A3P8MJ95|A0A3P8MJ95_WHEAT	-3.589414429640406	36.51656631957194
tr|A0A3B6SBW2|A0A3B6SBW2_WHEAT	-4.669784024761089	36.49974547140681
tr|A0A3B6I3Y3|A0A3B6I3Y3_WHEAT	-3.531563072043721	36.481503541865166
tr|A0A3B6JC08|A0A3B6JC08_WHEAT;tr|A0A3B6JDI3|A0A3B6JDI3_WHEAT	-3.724390519649755	36.47285579279854
tr|A0A1D5UPW5|A0A1D5UPW5_WHEAT	-3.0936627180178715	36.414291256688	CAMPLR22A2D_LOCUS4912
tr|A0A3B6D7X5|A0A3B6D7X5_WHEAT	5.431356168417564	36.398272434768266
tr|C1J959|C1J959_WHEAT	-2.5288823137413896	36.39815725906264
tr|A0A3B6SDB2|A0A3B6SDB2_WHEAT	-3.816596483835417	36.39063124468731
tr|A0A3B6RND8|A0A3B6RND8_WHEAT	-4.79845057271703	36.38877049935681
tr|A0A3B6RN77|A0A3B6RN77_WHEAT	-4.79845057271703	36.38877049935681
tr|A0A7H4LPR8|A0A7H4LPR8_WHEAT	-3.4416053655461925	36.34504007466807	CAMPLR22A2D_LOCUS5240
tr|A0A3B6SKJ9|A0A3B6SKJ9_WHEAT	-3.406043543793101	36.31666735373916
tr|A0A3B6TJT9|A0A3B6TJT9_WHEAT	-3.399268499210579	36.31666735373916
tr|A0A3B5ZSY5|A0A3B5ZSY5_WHEAT	8.639755569854062	36.2917295829909
tr|A0A3B6A107|A0A3B6A107_WHEAT	-3.716080782307479	36.20248420215119
tr|A0A3B5YYV0|A0A3B5YYV0_WHEAT	5.853990806557858	36.15686690467474
tr|A0A3B5Y285|A0A3B5Y285_WHEAT	5.173265502800685	36.15686690467474
tr|A0A3B6GTB1|A0A3B6GTB1_WHEAT	-4.773038172397262	36.132834402008335
tr|A0A3B6EJ43|A0A3B6EJ43_WHEAT;tr|A0A3B6EJE2|A0A3B6EJE2_WHEAT	-4.766024849226592	36.132834402008335
tr|A0A3B6ELF1|A0A3B6ELF1_WHEAT	4.602261213853844	36.12221998994673
tr|A0A3B6IY97|A0A3B6IY97_WHEAT	-4.83278681548073	36.0961500168398
tr|A0A3B5Y349|A0A3B5Y349_WHEAT	-2.961612634191761	36.08465336710407
tr|A0A3B6JJQ0|A0A3B6JJQ0_WHEAT	-1.9742614626742605	36.082921502684144
tr|W5D5A5|W5D5A5_WHEAT	-2.9433940873105877	35.94412700070053	TRAES_3BF008800120CFD_c1
tr|A0A3B6PT07|A0A3B6PT07_WHEAT	-3.003285029152335	35.92670096898924
tr|A0A3B6KBM4|A0A3B6KBM4_WHEAT	3.944517564216504	35.903522424924624	EFTS
sp|Q43210|PALY_WHEAT	-7.540107431652348	35.88714699892938	PAL
tr|A0A7H4LF75|A0A7H4LF75_WHEAT	-7.540107431652348	35.88714699892938	CAMPLR22A2D_LOCUS1870
tr|A0A3B6DGQ9|A0A3B6DGQ9_WHEAT	-7.540107431652348	35.88714699892938
tr|A0A3B6B2K3|A0A3B6B2K3_WHEAT	-7.540107431652348	35.88714699892938
tr|A0A7H4LKN7|A0A7H4LKN7_WHEAT	-7.540107431652348	35.88714699892938	CAMPLR22A2D_LOCUS3790
tr|A0A3B6DK91|A0A3B6DK91_WHEAT	-7.540107431652348	35.88714699892938
tr|A0A3B6C3G2|A0A3B6C3G2_WHEAT	-7.540107431652348	35.88714699892938
tr|A0A3B6AUT1|A0A3B6AUT1_WHEAT	-7.540107431652348	35.88714699892938
tr|A0A3B6LVS6|A0A3B6LVS6_WHEAT	-7.540107431652348	35.88714699892938
tr|A0A3B6AVT7|A0A3B6AVT7_WHEAT	-7.540107431652348	35.88714699892938
tr|A0A410P7V6|A0A410P7V6_WHEAT	-7.540107431652348	35.88714699892938	PAL1
tr|A0A3B6CA23|A0A3B6CA23_WHEAT	-7.540107431652348	35.88714699892938
tr|A0A3B5YUQ3|A0A3B5YUQ3_WHEAT	-7.540107431652348	35.88714699892938
tr|A0A3B6CA61|A0A3B6CA61_WHEAT	-7.540107431652348	35.88714699892938
tr|A0A3B6CA37|A0A3B6CA37_WHEAT	-7.540107431652348	35.88714699892938
tr|A0A3B6CA30|A0A3B6CA30_WHEAT	-7.540107431652348	35.88714699892938
tr|A0A3B5ZQC0|A0A3B5ZQC0_WHEAT	-7.540107431652348	35.88714699892938
tr|A0A077RU36|A0A077RU36_WHEAT	4.486192459560543	35.80179497312361	TRAES_3BF169900010CFD_c1
tr|A0A3B6IYD4|A0A3B6IYD4_WHEAT;tr|A0A3B6J0P1|A0A3B6J0P1_WHEAT	-3.783795363693621	35.75623871876334
tr|A0A3B6KQV4|A0A3B6KQV4_WHEAT	-4.343293640716565	35.71934212891516
tr|A0A3B6NMG8|A0A3B6NMG8_WHEAT	4.819639337342883	35.71919471110021
tr|A0A3B6LHX9|A0A3B6LHX9_WHEAT;tr|A0A3B6LI40|A0A3B6LI40_WHEAT	3.905169944221367	35.608868821016216	EFTS
tr|A0A3B6H5R7|A0A3B6H5R7_WHEAT	-3.512046262931924	35.59171125471898
tr|A0A3B6GQB1|A0A3B6GQB1_WHEAT;tr|A0A3B6GQU7|A0A3B6GQU7_WHEAT	-2.62483506587382	35.47541266875989
tr|A0A3B6I733|A0A3B6I733_WHEAT	4.814094171730527	35.45861388634051
tr|A0A2P1AAS8|A0A2P1AAS8_WHEAT;tr|A0A2P1AAU6|A0A2P1AAU6_WHEAT	-5.328947919792198	35.43013283301675
tr|O80370|O80370_WHEAT	3.6891030514360943	35.42606657866753	ver2
tr|A0A3B6B1R9|A0A3B6B1R9_WHEAT	-3.2831240422151584	35.398657533265805
tr|A0A3B6CBK0|A0A3B6CBK0_WHEAT;tr|A0A3B6CDW4|A0A3B6CDW4_WHEAT	-1.8006795404591711	35.392755369508414
tr|A0A3B6E8K9|A0A3B6E8K9_WHEAT	-2.811934152598528	35.38175319256451
tr|A0A3B6C5D2|A0A3B6C5D2_WHEAT	-3.777365392522631	35.380742715171706
tr|C6FGV3|C6FGV3_WHEAT	-3.727136318745187	35.35357343262987
tr|A0A3B6CEF2|A0A3B6CEF2_WHEAT	6.507542963085896	35.26811553870611
tr|A0A3B6SAZ9|A0A3B6SAZ9_WHEAT	-2.6303544181943894	35.24126063690731
tr|A0A3B6ITU8|A0A3B6ITU8_WHEAT	-2.7829768682652225	35.1784455212183
tr|A0A3B6CFD3|A0A3B6CFD3_WHEAT	4.172016405387781	35.15965410213878
tr|A0A3B6CGB4|A0A3B6CGB4_WHEAT	-5.013174955877469	35.114261757545314
tr|A0A3B6SV41|A0A3B6SV41_WHEAT	-3.606253784016815	35.11422932369737
tr|A0A3B6HXW9|A0A3B6HXW9_WHEAT;tr|A0A3B6I1H7|A0A3B6I1H7_WHEAT;tr|A0A3B6I2C8|A0A3B6I2C8_WHEAT;tr|A0A3B6LXJ0|A0A3B6LXJ0_WHEAT;tr|A0A3B6LYU8|A0A3B6LYU8_WHEAT	-3.010122607939519	35.011469826890746
tr|A0A3B6N1N9|A0A3B6N1N9_WHEAT	-4.27228201162546	34.94170293017028
tr|A0A3B5YS53|A0A3B5YS53_WHEAT	-3.724132589832102	34.94091435191377
tr|A0A3B6LWX1|A0A3B6LWX1_WHEAT	-2.81247039102345	34.93379718514478
tr|A0A144KR50|A0A144KR50_WHEAT	3.628656775958385	34.87489658132348
tr|A0A3B6A0Q5|A0A3B6A0Q5_WHEAT	-5.195591409259614	34.782588577052714	PFK
tr|A0A3B6KSW8|A0A3B6KSW8_WHEAT	4.009297698065503	34.76893926567357
tr|A0A3B6IY26|A0A3B6IY26_WHEAT	4.006288339571078	34.76893926567357
tr|A0A3B6CHB2|A0A3B6CHB2_WHEAT	-3.8452197181164673	34.691084710662835	NHO1-2B
tr|A0A3B6TJ57|A0A3B6TJ57_WHEAT	2.971951254994199	34.58308380036621
tr|A0A3B6FNM9|A0A3B6FNM9_WHEAT	-3.6318831416304542	34.573094905570755
tr|A0A3B6ASA9|A0A3B6ASA9_WHEAT	8.892985915946998	34.573094905570755
tr|A0A3B6CEQ7|A0A3B6CEQ7_WHEAT	-4.698532213085305	34.566971519873206
tr|A0A3B6PQY9|A0A3B6PQY9_WHEAT	-2.831655351731169	34.54367298952842
tr|Q4W0V7|Q4W0V7_WHEAT	-3.299357304717875	34.53495661545522	0.19
tr|Q19A44|Q19A44_WHEAT	-3.2993573047178737	34.53495661545522
tr|A0A3B6DKR8|A0A3B6DKR8_WHEAT	3.2969280740316336	34.47648076137137	GATA
tr|A0A3B6IWA6|A0A3B6IWA6_WHEAT	-2.959087703131149	34.451825867749456
tr|A0A3B6H0L0|A0A3B6H0L0_WHEAT	-1.8471211911532248	34.334366450113954
tr|A0A3B6QKN1|A0A3B6QKN1_WHEAT	-3.972002312853036	34.332257999055784
tr|A0A3B6LWN8|A0A3B6LWN8_WHEAT;tr|A0A3B6LWT0|A0A3B6LWT0_WHEAT	-4.20134725111808	34.24690612203024
tr|A0A3B6R8M6|A0A3B6R8M6_WHEAT	3.998303922576171	34.201837515602186
tr|A0A3B5XVZ5|A0A3B5XVZ5_WHEAT	-3.910926281965169	34.13514225880058
tr|A0A3B6AU42|A0A3B6AU42_WHEAT	-3.301306380931021	34.03079863996687
tr|Q9ZR33|Q9ZR33_WHEAT	-2.052603565928576	34.02103536065493	rgp
tr|A0A3B5Y174|A0A3B5Y174_WHEAT	-2.518803723667688	33.952375253769745
tr|A0A3B5ZVH8|A0A3B5ZVH8_WHEAT	-2.9356669514198765	33.89219664994198
tr|U5NJA6|U5NJA6_WHEAT	3.815842049584264	33.89062001356321	Pm8
tr|A0A3B6K9Q1|A0A3B6K9Q1_WHEAT	-2.2850938030946057	33.83733244441486
tr|A0A3B5Z2B1|A0A3B5Z2B1_WHEAT;tr|A0A3B5Z2P7|A0A3B5Z2P7_WHEAT;tr|A0A3B5Z3D3|A0A3B5Z3D3_WHEAT	5.678935050293487	33.83525387526539
tr|A0A3B6TK62|A0A3B6TK62_WHEAT	-2.4108754955464864	33.83208232377364
tr|A0A3B6RJS8|A0A3B6RJS8_WHEAT	-2.4108754955464864	33.83208232377364
tr|A0A3B6SJJ8|A0A3B6SJJ8_WHEAT	-2.410875495546485	33.83208232377364
tr|A0A3B6RM15|A0A3B6RM15_WHEAT;tr|B2BAL3|B2BAL3_WHEAT;tr|W5HK74|W5HK74_WHEAT	-1.530549312172702	33.80205981280904
tr|B2KTA2|B2KTA2_WHEAT	-3.0636295542344483	33.780183730402285	CPK4
tr|A0A3B6KEB3|A0A3B6KEB3_WHEAT	5.35590704770766	33.770747204401026
tr|A0A3B6C277|A0A3B6C277_WHEAT	-3.9099458039552246	33.72254504065849
tr|A0A7H4LDV3|A0A7H4LDV3_WHEAT	-3.9099458039552246	33.72254504065849	CAMPLR22A2D_LOCUS1391
tr|A0A3B6AV52|A0A3B6AV52_WHEAT	-3.9099458039552246	33.72254504065849
tr|A0A3B6D8Q3|A0A3B6D8Q3_WHEAT	-3.9099458039552246	33.72254504065849
tr|A0A3B6PIU3|A0A3B6PIU3_WHEAT	4.815427065061911	33.71143072568397
tr|A0A7H4LNP9|A0A7H4LNP9_WHEAT	-2.0522326880813635	33.677107277336525	CAMPLR22A2D_LOCUS4868
tr|A0A3B5ZSV7|A0A3B5ZSV7_WHEAT	-4.743046753151542	33.677107277336525
tr|A0A3B6MU74|A0A3B6MU74_WHEAT	-3.0521234161744024	33.59937118228277
tr|A0A3B6PSZ5|A0A3B6PSZ5_WHEAT	-2.988949907973576	33.5759225853351
tr|A0A3B6QIB6|A0A3B6QIB6_WHEAT	-5.736841780087136	33.57095813578117
tr|A0A3B5YU79|A0A3B5YU79_WHEAT	3.7987641282410674	33.57095813578117
tr|A0A3B5ZNH2|A0A3B5ZNH2_WHEAT	-5.317972067725143	33.56440000817058
tr|A0A1D5UG55|A0A1D5UG55_WHEAT	-3.952723367601726	33.53470853936731	CAMPLR22A2D_LOCUS5740
tr|A0A3B6MLN9|A0A3B6MLN9_WHEAT	-2.426575065068061	33.49689967605166
tr|A0A3B6B445|A0A3B6B445_WHEAT	-2.4360965008810447	33.42510822752054
tr|A0A3B6IKY0|A0A3B6IKY0_WHEAT	-3.006579459255115	33.42062752181332
tr|A0A3B6PRZ5|A0A3B6PRZ5_WHEAT	-4.749476633116257	33.41735131530745
tr|A0A3B6PTA8|A0A3B6PTA8_WHEAT	-4.749476633116257	33.41735131530745
tr|A0A3B5Y4V9|A0A3B5Y4V9_WHEAT	-3.9829486874512794	33.409779522996224
tr|A0A3B5Z3A5|A0A3B5Z3A5_WHEAT	-3.982948687451276	33.409779522996224
tr|A0A3B6U5M5|A0A3B6U5M5_WHEAT	-3.982948687451276	33.409779522996224
tr|A0A341ZLP9|A0A341ZLP9_WHEAT	-3.9829486874512794	33.409779522996224
tr|A0A3B6TC67|A0A3B6TC67_WHEAT	-3.982948687451276	33.409779522996224
tr|A0A1D5UN35|A0A1D5UN35_WHEAT	-2.603950644083928	33.34724593760568	CAMPLR22A2D_LOCUS5499
tr|A0A3B6AUB6|A0A3B6AUB6_WHEAT	-3.342062286621349	33.31525729254253
tr|A0A7H4LQU2|A0A7H4LQU2_WHEAT	4.128789153533216	33.30562175030784	CAMPLR22A2D_LOCUS5613
tr|A0A3B6DNJ1|A0A3B6DNJ1_WHEAT	3.731425194878832	33.30562175030784
tr|A0A3B6EH90|A0A3B6EH90_WHEAT	-1.6004648909812316	33.302153474963234
tr|A0A3B6FRR6|A0A3B6FRR6_WHEAT	-1.6004659487092583	33.302153474963234
tr|W5H1G1|W5H1G1_WHEAT	-1.6004650462959724	33.302153474963234
tr|A0A3B6SHK0|A0A3B6SHK0_WHEAT	-3.386833497466822	33.29947167357782
tr|A0A3B6B887|A0A3B6B887_WHEAT;tr|Q5GMP4|Q5GMP4_WHEAT	-3.154593423693555	33.28269346005067
tr|L0GDQ5|L0GDQ5_WHEAT	-2.298466682612782	33.28269346005067	14R1
tr|A0A3B6FG29|A0A3B6FG29_WHEAT	-2.2985869413574944	33.28269346005067
tr|A0A3B6CER0|A0A3B6CER0_WHEAT	-3.86079182257886	33.24735536043075
tr|K7U8S6|K7U8S6_WHEAT	-3.661726243018878	33.239156170794324	5MP
tr|A0A7H4LND1|A0A7H4LND1_WHEAT	-2.709643368786619	33.232493393619635	CAMPLR22A2D_LOCUS4749
tr|A0A3B6TPT6|A0A3B6TPT6_WHEAT	-3.703430964473778	33.21088648138541	PFP-ALPHA
tr|A0A3B5Z3U5|A0A3B5Z3U5_WHEAT	-6.525962410218231	33.123257177424044
tr|A0A1D5ZGE0|A0A1D5ZGE0_WHEAT	-2.745598850489348	33.12041936680359	FBA18
tr|A0A3B5YTD3|A0A3B5YTD3_WHEAT	-3.586045062883165	33.06707740494932
tr|A0A3B5ZNW4|A0A3B5ZNW4_WHEAT	-3.425597315729876	33.06707740494932
tr|A0A3B6RL68|A0A3B6RL68_WHEAT	4.399918383572875	33.02170250569728
tr|A0A3B6EAK2|A0A3B6EAK2_WHEAT	-3.991479562688407	33.00162000779104
tr|A0A3B6HU04|A0A3B6HU04_WHEAT	-3.542847636224846	32.99992534138486
tr|A0A3B6JFS0|A0A3B6JFS0_WHEAT	7.379144835363411	32.983603746211145
tr|A0A3B6LYM5|A0A3B6LYM5_WHEAT	-2.2463702369508627	32.887390094960146
tr|A0A3B6GUD0|A0A3B6GUD0_WHEAT	9.039356797896524	32.71999202186689
tr|Q9M7C3|Q9M7C3_WHEAT	-3.8680183098485	32.7083470981714	PIP2
tr|A0A3B6KD84|A0A3B6KD84_WHEAT	-3.317008652101752	32.69935271384672
tr|A0A3B6B4X9|A0A3B6B4X9_WHEAT	5.994146195052187	32.6703487667388
tr|A0A3B5YQ87|A0A3B5YQ87_WHEAT	-3.0494303589267258	32.64186241347305
tr|A0A3B6TK41|A0A3B6TK41_WHEAT	-4.804758544508411	32.60677981591168
tr|A0A3B6SF68|A0A3B6SF68_WHEAT	-2.0157801045502097	32.47907773520221
tr|W5D322|W5D322_WHEAT	-1.851915627641736	32.38426183155931	TRAES_3BF013300030CFD_c1
tr|A0A3B6KK93|A0A3B6KK93_WHEAT	-2.472850593628701	32.272939790295275
tr|A0A3B6MS61|A0A3B6MS61_WHEAT	-2.472851854100008	32.272939790295275
tr|A0A3B6I4K3|A0A3B6I4K3_WHEAT	-2.562787256892933	32.21664750582774
tr|A0A3B6KSL1|A0A3B6KSL1_WHEAT	-3.5330074133628084	32.13616215799008
tr|A0A3B6A110|A0A3B6A110_WHEAT	-2.132666637812389	32.13456191421878
tr|A0A3B6A2R8|A0A3B6A2R8_WHEAT	-2.132494859142368	32.13456191421878
tr|A0A3B6IX93|A0A3B6IX93_WHEAT	-3.0465384642219178	32.13456191421878
tr|A0A3B5Z521|A0A3B5Z521_WHEAT	-3.9221164496149017	32.09378519105586
tr|A0A3B6HQW7|A0A3B6HQW7_WHEAT;tr|A0A3B6IR85|A0A3B6IR85_WHEAT;tr|A0A3B6JJD8|A0A3B6JJD8_WHEAT	4.990745975446695	32.07501359426948
tr|H9ZWY1|H9ZWY1_WHEAT	6.142980162226919	32.06246749252471	Pgk-1
tr|A0A3B6LL76|A0A3B6LL76_WHEAT	-1.834065988997928	32.0224905830064
tr|A0A3B6U6R2|A0A3B6U6R2_WHEAT	5.688757409321202	31.989320273111108
tr|A0A3B6I7I9|A0A3B6I7I9_WHEAT	-7.824167811050624	31.980845447220403
tr|A0A3B6I2I9|A0A3B6I2I9_WHEAT	-4.257615451542761	31.96424960467428
tr|A0A3B6U2W8|A0A3B6U2W8_WHEAT	-2.9819151049020696	31.956859694898764
tr|Q19A45|Q19A45_WHEAT	-3.2993573047178737	31.95326233319689
tr|A0A3B6CJE6|A0A3B6CJE6_WHEAT	-4.034102003087753	31.91696815998673
tr|Q45NB4|Q45NB4_WHEAT	4.002914931977541	31.89499484702619	GS2
tr|A0A1D5XV56|A0A1D5XV56_WHEAT	6.494000220712465	31.878253601655
tr|A0A3B6AUK1|A0A3B6AUK1_WHEAT	3.3683002327482323	31.865690141007853
tr|A0A3B6D8J7|A0A3B6D8J7_WHEAT	3.3683002327482323	31.865690141007853
tr|A0A3B6SH12|A0A3B6SH12_WHEAT	-3.1308896781565583	31.792189010073425
tr|A0A3B6MXH4|A0A3B6MXH4_WHEAT	9.044957490425556	31.78904534172417
tr|A0A3B6C1K0|A0A3B6C1K0_WHEAT	-2.770550928237942	31.779029376802757
tr|A0A3B6J012|A0A3B6J012_WHEAT	-4.83278681548073	31.767181410601427
tr|A0A3B5ZU90|A0A3B5ZU90_WHEAT	3.140145529772636	31.758434028948084
tr|A0A3B5ZMR2|A0A3B5ZMR2_WHEAT	-3.7925924961593775	31.74166076937612
tr|C6ETA3|C6ETA3_WHEAT;tr|Q43218|Q43218_WHEAT	-4.8383331638352765	31.7215756025599	Prx112-M
tr|A9U8G1|A9U8G1_WHEAT	-4.280162977342889	31.721176686969315
tr|A0A3B6DPI2|A0A3B6DPI2_WHEAT	-3.86079182257886	31.697226512786628
tr|A0A1D5UJS1|A0A1D5UJS1_WHEAT	-4.112195862791083	31.689973961099422	CAMPLR22A2D_LOCUS2496
tr|A0A3B6MYB5|A0A3B6MYB5_WHEAT	-2.9917127308141778	31.67665329788716
tr|A0A3B5YV42|A0A3B5YV42_WHEAT	4.702133612255208	31.633036411777688
tr|A0A3B6DBL3|A0A3B6DBL3_WHEAT	-4.84696831128855	31.61506304103495
tr|A0A3B6EIB6|A0A3B6EIB6_WHEAT	-3.4310293849463487	31.60366566881253
tr|A0A3B6HZR3|A0A3B6HZR3_WHEAT	-3.018970297793772	31.597248015517287
tr|A0A3B6NX31|A0A3B6NX31_WHEAT;tr|A0A3B6PUN0|A0A3B6PUN0_WHEAT	-3.728078241567454	31.589396286637445
tr|A0A7H4LP29|A0A7H4LP29_WHEAT	-4.063667119312741	31.521528288565374	CAMPLR22A2D_LOCUS4999
tr|A0A3B6CEG2|A0A3B6CEG2_WHEAT;tr|A0A3B6DLW0|A0A3B6DLW0_WHEAT	-4.063451503161413	31.521528288565374
tr|A0A3B6B6Y3|A0A3B6B6Y3_WHEAT	-4.063667119312741	31.521528288565374
tr|A0A3B6MMZ4|A0A3B6MMZ4_WHEAT	3.3076900299171905	31.514640986431395
tr|A0A077RPZ7|A0A077RPZ7_WHEAT	-3.887610681862711	31.50252406308565	TRAES_3BF175400030CFD_c1
tr|A0A0E3IHU1|A0A0E3IHU1_WHEAT;tr|Q7YMD9|Q7YMD9_WHEAT	-2.880936583861112	31.499469120162715	PHT1.2-A1
tr|A0A3B6RIG6|A0A3B6RIG6_WHEAT	-2.6483082050527065	31.48548437589197
tr|A0A3B6IMT6|A0A3B6IMT6_WHEAT	-3.5674345921423583	31.47787208077871
tr|A0A3B6NUZ0|A0A3B6NUZ0_WHEAT;tr|T1WRZ3|T1WRZ3_WHEAT	-3.147961215690887	31.422694194625027
tr|A0A3B6QM37|A0A3B6QM37_WHEAT;tr|V5NW73|V5NW73_WHEAT	-3.147947163695665	31.422694194625027
tr|A0A3B6MZL5|A0A3B6MZL5_WHEAT	6.090975355337822	31.40996340566208
tr|A0A3B6SN12|A0A3B6SN12_WHEAT	5.796297616763802	31.40996340566208
tr|A0A3B6U7T1|A0A3B6U7T1_WHEAT	5.935700413182986	31.40996340566208
tr|A0A3B6EJJ5|A0A3B6EJJ5_WHEAT	2.8713676705747337	31.406750605680863
tr|C0LF30|C0LF30_WHEAT	-2.4781332511489937	31.394433116958407	SER1
tr|A0A3B6QME6|A0A3B6QME6_WHEAT	-4.79845057271703	31.380053486997006
tr|A0A3B6NUS8|A0A3B6NUS8_WHEAT	-3.421709097603578	31.321173786330977
tr|A0A3B6IRC6|A0A3B6IRC6_WHEAT	-3.0132699006546866	31.275748210691717
tr|A0A3B6HT01|A0A3B6HT01_WHEAT	-3.0003379095806832	31.275748210691717
tr|A0A3B6FJP8|A0A3B6FJP8_WHEAT	-4.908771047131447	31.27195642013507
tr|A0A3B6I203|A0A3B6I203_WHEAT	-3.950746017045128	31.205194844047067
tr|A0A3B5Z314|A0A3B5Z314_WHEAT	-3.909297775461823	31.1811795416845	PFK
tr|A0A3B6JLK1|A0A3B6JLK1_WHEAT	4.029610997781278	31.161918133331508
tr|A0A3B6LS85|A0A3B6LS85_WHEAT	-3.0625811164740817	31.13576967570288
tr|A0A3B5Y314|A0A3B5Y314_WHEAT	-2.1519451404314864	31.13576967570288
tr|A0A3B6KSA5|A0A3B6KSA5_WHEAT;tr|A0A3B6LWF2|A0A3B6LWF2_WHEAT	-2.1505572708710727	31.13576967570288
tr|A0A341T4K2|A0A341T4K2_WHEAT;tr|A0A3B6ELX8|A0A3B6ELX8_WHEAT	-2.1109024860967933	31.13576967570288
tr|A0A3B6NUT7|A0A3B6NUT7_WHEAT	-3.4106318562290263	31.08043857472441
tr|A0A3B6HTK2|A0A3B6HTK2_WHEAT	-3.6799773378379017	31.028251105031504
tr|A0A3B6LZ42|A0A3B6LZ42_WHEAT	-3.007780237871312	30.996108743356984
tr|A0A3B6B146|A0A3B6B146_WHEAT	-3.0152349917836307	30.947792113052685
tr|A0A3B5YX09|A0A3B5YX09_WHEAT	4.556103448870077	30.91899306288361
tr|B2CHJ8|B2CHJ8_WHEAT	6.48290408976832	30.9020353076574	psbC
tr|A0A5P8KMB2|A0A5P8KMB2_WHEAT;tr|S4Z090|S4Z090_WHEAT	6.48290408976832	30.9020353076574	psbC
tr|A0A3B6LLB1|A0A3B6LLB1_WHEAT	3.2781408604973588	30.898558769521745
tr|A0A3B6LL65|A0A3B6LL65_WHEAT	3.275784688854138	30.898558769521745
tr|A0A3B6SPU5|A0A3B6SPU5_WHEAT;tr|A0A3B6TT17|A0A3B6TT17_WHEAT	-2.6685860872448965	30.881792327551096
tr|A0A1B1V4R0|A0A1B1V4R0_WHEAT;tr|A0A3B6RKE1|A0A3B6RKE1_WHEAT;tr|C7C4X1|C7C4X1_WHEAT	-2.3142182535393543	30.86832915358473	GAPC1
tr|A0A1B1V4Q3|A0A1B1V4Q3_WHEAT	-2.314822721491942	30.86832915358473	GAPC1
tr|A0A3B6HWM5|A0A3B6HWM5_WHEAT;tr|A0A3B6IPQ4|A0A3B6IPQ4_WHEAT;tr|A0A3B6JJ08|A0A3B6JJ08_WHEAT	7.239939866708895	30.86818978759052
tr|A0A341Q3A7|A0A341Q3A7_WHEAT	5.946532069628789	30.83115504511586
tr|A0A3B6EBZ6|A0A3B6EBZ6_WHEAT	-2.374008086562469	30.81480741741089
tr|A0A3B6TT88|A0A3B6TT88_WHEAT	-4.351770643573795	30.81480741741089
tr|A0A3B5Z2B0|A0A3B5Z2B0_WHEAT	4.891935903415565	30.794256654700156
tr|A0A3B6RHN6|A0A3B6RHN6_WHEAT	-3.833164216231317	30.748430410982284
tr|A0A3B6KT66|A0A3B6KT66_WHEAT	-2.58771870075867	30.713462899567283
tr|A0A3B6GL52|A0A3B6GL52_WHEAT	-2.7590831764620565	30.713462899567283
tr|A0A3B6KSH7|A0A3B6KSH7_WHEAT	-2.7468850990790905	30.713462899567283
tr|A0A3B6N0T4|A0A3B6N0T4_WHEAT;tr|A0A3B6N255|A0A3B6N255_WHEAT	-3.406374966514194	30.67359931655437
tr|W5DVC9|W5DVC9_WHEAT	-3.766179551538766	30.64966751642629
tr|A0A3B5Z432|A0A3B5Z432_WHEAT	-2.653617902881816	30.59132787196061
tr|A0A3B6TT52|A0A3B6TT52_WHEAT	-3.5557793181710498	30.58905967655052
tr|A0A3B6IS97|A0A3B6IS97_WHEAT	-4.689602915253662	30.57274432025206
tr|A0A3B5YT90|A0A3B5YT90_WHEAT	-5.661569082009671	30.45216887473478
tr|A0A3B6ARZ4|A0A3B6ARZ4_WHEAT	5.856925995513841	30.44656453208252
tr|A0A3B6BYP2|A0A3B6BYP2_WHEAT	5.367767996137118	30.44656453208252
tr|A0A3B6NSD6|A0A3B6NSD6_WHEAT	-4.383401353405305	30.40131845992649
tr|A0A3B6FY21|A0A3B6FY21_WHEAT	-1.8808713771117085	30.34387789386357
tr|A0A1D5UJ90|A0A1D5UJ90_WHEAT	6.021219115945321	30.33559360939173	CAMPLR22A2D_LOCUS4477
tr|A0A3B6I2H7|A0A3B6I2H7_WHEAT	-2.0847335243377088	30.3347685592373
tr|A0A3B6NW76|A0A3B6NW76_WHEAT	3.1782380936108634	30.3228745529478
tr|A0A3B6FTI5|A0A3B6FTI5_WHEAT	3.917794047950711	30.32152049609741
tr|A0A3B6QBT9|A0A3B6QBT9_WHEAT	4.8316008410511735	30.320141741455195
tr|A0A3B6PJ87|A0A3B6PJ87_WHEAT	-3.201586871761664	30.29757819746701
tr|A0A3B6NWS9|A0A3B6NWS9_WHEAT	-3.191690376463209	30.25231373336141
tr|A0A3B6ASF0|A0A3B6ASF0_WHEAT	-4.2703716648355226	30.231626686885487
tr|Q8RVZ9|Q8RVZ9_WHEAT	4.81409417173053	30.226696521125085	fnr
tr|A0A1D5V3M3|A0A1D5V3M3_WHEAT;tr|A0A3B6AVV2|A0A3B6AVV2_WHEAT;tr|A0A3B6C3S6|A0A3B6C3S6_WHEAT	5.876639359318215	30.191985528333028	CAMPLR22A2D_LOCUS1885
tr|A0A3B6LVD8|A0A3B6LVD8_WHEAT	-2.619408696813654	30.18531531730676
tr|A0A2X0S3V8|A0A2X0S3V8_WHEAT;tr|A0A3B6DA29|A0A3B6DA29_WHEAT	4.21480336126736	30.123859418874773	CAMPLR22A2D_LOCUS1913
tr|A0A3B6B835|A0A3B6B835_WHEAT	-4.637945927990415	30.11688304125524
tr|A0A2X0S376|A0A2X0S376_WHEAT	-1.9158756530600312	30.114030381577507	CAMPLR22A2D_LOCUS1640
tr|A0A3B5XY36|A0A3B5XY36_WHEAT;tr|A0A3B5ZRY4|A0A3B5ZRY4_WHEAT	-5.036796276477724	30.082453413597985
tr|A0A3B6LK55|A0A3B6LK55_WHEAT	3.656474347963809	30.07591170739245
tr|A0A3B6MXK8|A0A3B6MXK8_WHEAT	5.471573322222265	30.069381447853267
tr|O23798|O23798_WHEAT	5.477568199116772	30.069381447853267
tr|A0A3B6DGT8|A0A3B6DGT8_WHEAT;tr|A0A7H4LKQ9|A0A7H4LKQ9_WHEAT	-3.067486047780217	30.068408366283546
tr|A0A3B6QIU7|A0A3B6QIU7_WHEAT	3.3948974721162504	30.064172181839897
tr|A0A3B6CHC7|A0A3B6CHC7_WHEAT	-2.6558737884003483	30.010891038198302
tr|A0A3B6JLY8|A0A3B6JLY8_WHEAT	3.656893200095718	29.996122899291343
tr|A0A3B6LPX8|A0A3B6LPX8_WHEAT	3.4286693248969846	29.98466362551513
tr|A7BJ77|A7BJ77_WHEAT	-2.3190493214992185	29.966707956729135	Xip-R1
tr|A0A3B5ZPT1|A0A3B5ZPT1_WHEAT	-5.436056127177196	29.95053018585829
tr|A0A3B6PQY0|A0A3B6PQY0_WHEAT	-3.042751465027655	29.93813255099045
tr|Q5XUU8|Q5XUU8_WHEAT	-2.6893182857320403	29.931914864141483
tr|A0A3B6N0F8|A0A3B6N0F8_WHEAT	-2.417594419715298	29.90191042129637
tr|A0A3B6B7X3|A0A3B6B7X3_WHEAT;tr|A0A6F8Z290|A0A6F8Z290_WHEAT;tr|Q332P9|Q332P9_WHEAT	-3.1472493035430418	29.868656817157408
tr|A0A3B6MZU7|A0A3B6MZU7_WHEAT	4.074433554622466	29.858528068515767
sp|P17933|RR2_WHEAT;tr|S4Z372|S4Z372_WHEAT	4.074433554622466	29.858528068515767	rps2
tr|A0A3B5Z4H9|A0A3B5Z4H9_WHEAT	-6.3465619151672525	29.84864579531625
tr|A0A3B6IUL6|A0A3B6IUL6_WHEAT	3.249327554740871	29.79784540580864
tr|A0A3B6NM51|A0A3B6NM51_WHEAT	-2.91946922145302	29.7864102297537
tr|A0A3B6RDG1|A0A3B6RDG1_WHEAT	-3.982948687451276	29.753790267599896
tr|A0A3B6N3H6|A0A3B6N3H6_WHEAT;tr|A0A3B6N3W3|A0A3B6N3W3_WHEAT;tr|A0A3B6N4L4|A0A3B6N4L4_WHEAT	-3.612621527094348	29.68438477801895
tr|A0A3B6B5P1|A0A3B6B5P1_WHEAT	-3.43398046451742	29.672514530641457
tr|A0A3B6NT66|A0A3B6NT66_WHEAT	-3.0178429527051573	29.664853104702484
tr|A0A6G7MCI4|A0A6G7MCI4_WHEAT	-2.7426628157829205	29.64142039678836	NRX1-2AL
tr|A0A3B6TCK1|A0A3B6TCK1_WHEAT	3.998303922576171	29.6318301654779
tr|A0A3B6I110|A0A3B6I110_WHEAT	-4.049356082283282	29.59017116661261
tr|A0A3B6UB84|A0A3B6UB84_WHEAT	-4.365962340773578	29.58048971527808
tr|Q8LK23|Q8LK23_WHEAT	-4.365962340773578	29.58048971527808	WSP1
tr|A0A3B6I4M8|A0A3B6I4M8_WHEAT	-4.365962340773578	29.58048971527808
tr|A0A3B6FS16|A0A3B6FS16_WHEAT	-2.8135191606636787	29.575197888639263
tr|A0A3B6LID5|A0A3B6LID5_WHEAT	5.353487446675395	29.534834316715013
tr|A0A3B6TZA8|A0A3B6TZA8_WHEAT	-3.132164627687116	29.531799142120796
tr|A0A3B6HW85|A0A3B6HW85_WHEAT	-2.5341663599679056	29.503571035886058
tr|A0A3B6MR18|A0A3B6MR18_WHEAT	-1.7645990374770566	29.490100164798147
tr|A0A3B6GZZ5|A0A3B6GZZ5_WHEAT	-2.371662571723048	29.484799887633223
tr|Q5XUV3|Q5XUV3_WHEAT;tr|Q5YL57|Q5YL57_WHEAT	3.023284202555886	29.476478659839422
tr|A0A3B6DCD6|A0A3B6DCD6_WHEAT	-3.621295138844546	29.476411499786305
tr|A0A3B6EP78|A0A3B6EP78_WHEAT	-2.2576202715362808	29.472991532386448
tr|A0A7H4LIN4|A0A7H4LIN4_WHEAT	3.682507244718576	29.471600513783716	CAMPLR22A2D_LOCUS3084
tr|A0A3B6IVC6|A0A3B6IVC6_WHEAT	3.9909544659278295	29.46092101171549
tr|A0A3B6FEW2|A0A3B6FEW2_WHEAT	2.990951203136833	29.44034982171483
tr|A0A3B6U4M4|A0A3B6U4M4_WHEAT	2.9950561566595963	29.44034982171483
tr|A0A3B6LHM9|A0A3B6LHM9_WHEAT	-3.9632652600875793	29.35312741479163	MCM7
tr|A0A3B6H276|A0A3B6H276_WHEAT	-3.2790425285147498	29.33333643343486
tr|A0A3B6FX34|A0A3B6FX34_WHEAT	-3.27778700114905	29.33333643343486
tr|A0A3B6EQT5|A0A3B6EQT5_WHEAT	-3.279317407204359	29.33333643343486
tr|C4PKL1|C4PKL1_WHEAT	-2.7220346019458765	29.330651075634425	ACP
tr|A0A3B6HV98|A0A3B6HV98_WHEAT	-2.916391569188928	29.330642658822384
tr|A0A3B6NQQ5|A0A3B6NQQ5_WHEAT;tr|W5GM69|W5GM69_WHEAT;tr|W5GYX5|W5GYX5_WHEAT	-2.4059690054915426	29.330092808945007
tr|A0A3B5YW44|A0A3B5YW44_WHEAT	-3.017632326305233	29.318828412458213
tr|A0A3B6C230|A0A3B6C230_WHEAT	-3.7748705150398383	29.299434281187715
tr|A0A3B6C8G3|A0A3B6C8G3_WHEAT	-3.269287499084189	29.291528377220004
tr|C3VQ52|C3VQ52_WHEAT	-2.248699630264729	29.277240089477782	POD1
tr|A0A3B6LDF8|A0A3B6LDF8_WHEAT	-1.9385106109354524	29.25926796352277
tr|A0A3B6C3M9|A0A3B6C3M9_WHEAT	4.145262143903276	29.231201389540967
tr|A0A3B6ARH0|A0A3B6ARH0_WHEAT	8.754449834463246	29.22947437029362
tr|A0A3B6EE65|A0A3B6EE65_WHEAT	-3.984233357771468	29.21680812721545
tr|A0A3B6MYE4|A0A3B6MYE4_WHEAT	-2.7607031139764486	29.18391496093035
tr|A0A3B6NMI3|A0A3B6NMI3_WHEAT;tr|A0A3B6PI62|A0A3B6PI62_WHEAT;tr|A0A3B6QD82|A0A3B6QD82_WHEAT;tr|A0A3B6QDZ4|A0A3B6QDZ4_WHEAT	-3.479895031389112	29.13860954232876
tr|A0A3B5Y096|A0A3B5Y096_WHEAT;tr|A0A3B5Y1D7|A0A3B5Y1D7_WHEAT	-4.6146435788879785	29.13797912350485
tr|A0A3B5ZV64|A0A3B5ZV64_WHEAT	-4.614519594919446	29.13797912350485
tr|A0A0E3IEQ5|A0A0E3IEQ5_WHEAT	-2.8473699161781405	29.110412099400243	PHT1.10-D1
tr|W5E578|W5E578_WHEAT	-2.8473699161781405	29.110412099400243	PHT1.2-D1
tr|A0A3B5YW41|A0A3B5YW41_WHEAT	-2.9496836189737605	29.008357312716747
tr|A0A3B6ELC4|A0A3B6ELC4_WHEAT;tr|A0A3B6H0I7|A0A3B6H0I7_WHEAT;tr|W5CYM2|W5CYM2_WHEAT	-4.018550874807649	28.97769299898153
tr|A0A3B6NM31|A0A3B6NM31_WHEAT	-3.0119573474484795	28.94312554961764
tr|Q9XGF1|Q9XGF1_WHEAT	-2.4928107252818696	28.90996792084941
tr|A0A3B6EKL2|A0A3B6EKL2_WHEAT	-2.2862691778012656	28.90729017907207
tr|A0A3B6LTQ1|A0A3B6LTQ1_WHEAT	-3.498982313347194	28.90729017907207
tr|A0A3B6I4V7|A0A3B6I4V7_WHEAT	2.9719512549942	28.90299529502408
tr|A0A3B6JKB4|A0A3B6JKB4_WHEAT	-3.679756003098688	28.89538736046831
tr|A0A3B6IU10|A0A3B6IU10_WHEAT	-3.679756003098688	28.89538736046831
tr|Q5UHI0|Q5UHI0_WHEAT	-3.299357304717875	28.854699023700533
tr|A0A3B6PL15|A0A3B6PL15_WHEAT	-2.2165082189000582	28.854699023700533	PAL6
tr|A0A3B6KCQ6|A0A3B6KCQ6_WHEAT	-5.013463218457745	28.854699023700533
tr|A0A3B6LGX5|A0A3B6LGX5_WHEAT	-5.013217144916659	28.854699023700533
tr|A0A3B6B1S5|A0A3B6B1S5_WHEAT	2.869633597755953	28.82749016412039
tr|W5C050|W5C050_WHEAT	2.87090535027448	28.82749016412039	CAMPLR22A2D_LOCUS3486
tr|A0A7H4LP03|A0A7H4LP03_WHEAT	-2.707024040123801	28.8251806667318	CAMPLR22A2D_LOCUS4973
tr|A0A3B6N3R0|A0A3B6N3R0_WHEAT	8.807880402990492	28.801468885296405
tr|A0A3B5XZR8|A0A3B5XZR8_WHEAT;tr|Q8W429|Q8W429_WHEAT	-2.751354359902185	28.79254029516365
tr|A0A3B5ZVX5|A0A3B5ZVX5_WHEAT	-2.751354359902185	28.79254029516365
tr|A0MAU9|A0MAU9_WHEAT	-3.989328325213725	28.72764590105364	MBP
tr|A0A3B6QPP7|A0A3B6QPP7_WHEAT	3.835449107830768	28.68608310290084
tr|A0A3B6PVV5|A0A3B6PVV5_WHEAT	3.836478690415954	28.68608310290084
tr|A0A077RNW9|A0A077RNW9_WHEAT	-2.9154902335009574	28.631789597079905	TRAES_3BF060600270CFD_c1
tr|A0A3B6NV41|A0A3B6NV41_WHEAT;tr|A0A3B6NWN9|A0A3B6NWN9_WHEAT	6.273688317169138	28.626298818507887
tr|A0A3B6B881|A0A3B6B881_WHEAT	-4.073839013016738	28.59830013158048
tr|A0A3B6DI12|A0A3B6DI12_WHEAT	5.135279482938452	28.597314937479872
tr|H9AXB4|H9AXB4_WHEAT	-2.715395124018411	28.56023371646555
sp|Q9ST58|SPZ1C_WHEAT	-2.6955087182591946	28.56023371646555
tr|A0A3B6AX98|A0A3B6AX98_WHEAT	-2.402638323693016	28.554084798449693
tr|A0A3B5Z3I4|A0A3B5Z3I4_WHEAT	6.317950957686064	28.53722053977297
sp|Q37680|NU5M_WHEAT;tr|A0A6F8Z2G0|A0A6F8Z2G0_WHEAT;tr|Q332N5|Q332N5_WHEAT	-2.545790477664428	28.532145381161108	ND5
tr|J9T2G2|J9T2G2_WHEAT	-3.068769703592072	28.531670960083773	CDPK3
tr|A0A3B6NXB6|A0A3B6NXB6_WHEAT	3.276514420034793	28.516698754932825
tr|A0A3B6IPB9|A0A3B6IPB9_WHEAT	4.271335711152789	28.504496139409248
tr|N0E6S4|N0E6S4_WHEAT	-2.0585235581809966	28.38304988577296	TAA_ctg0355a.00010
tr|A0A3B6CGV4|A0A3B6CGV4_WHEAT	-2.597390774888869	28.348948417786723
tr|A0A3B6H2R9|A0A3B6H2R9_WHEAT	-2.1873580204385394	28.339145849896628
tr|A0A3B5ZY13|A0A3B5ZY13_WHEAT	-4.0019072619809055	28.31762954111697
tr|A0A7H4LJE0|A0A7H4LJE0_WHEAT	-3.039909152533467	28.30497245174181	CAMPLR22A2D_LOCUS3341
tr|A0A077S2F2|A0A077S2F2_WHEAT	-2.2489052302718484	28.297111237300957	TRAES_3BF104500020CFD_c1
tr|K0GLJ1|K0GLJ1_WHEAT	-3.1704974066451816	28.220614486549685	Lox1.3
tr|A0A866W234|A0A866W234_WHEAT	3.90249650654801	28.21321237281772	GS2-D
tr|A0A3B6SPR5|A0A3B6SPR5_WHEAT	-3.7112576670202846	28.205064181038317
tr|A0A3B6TB55|A0A3B6TB55_WHEAT	-3.2193271959174314	28.201266169276384
tr|A0A3B6K9U9|A0A3B6K9U9_WHEAT	-3.523697090207411	28.201266169276384
tr|A0A3B6RMC0|A0A3B6RMC0_WHEAT	-3.3904449199280764	28.1802918895212
tr|A0A1D5SV65|A0A1D5SV65_WHEAT	7.444072734519638	28.17150547250752
tr|A0A7H4LGL0|A0A7H4LGL0_WHEAT	-3.810870796460343	28.1539984633457	CAMPLR22A2D_LOCUS2358
tr|A0A1D5ZLT0|A0A1D5ZLT0_WHEAT	9.26860292956871	28.14574813514246
tr|A0A3B6PJ44|A0A3B6PJ44_WHEAT	9.26860292956871	28.14574813514246
tr|A0A3B6LQN1|A0A3B6LQN1_WHEAT	9.26860292956871	28.14574813514246
tr|A0A3B6RIZ5|A0A3B6RIZ5_WHEAT	9.26860292956871	28.14574813514246
tr|A0A3B5ZZE4|A0A3B5ZZE4_WHEAT	9.26860292956871	28.14574813514246
tr|A0A3B5Y384|A0A3B5Y384_WHEAT	9.26860292956871	28.14574813514246
tr|A0A3B6TJG2|A0A3B6TJG2_WHEAT	9.26860292956871	28.14574813514246
tr|A0A3B5ZP87|A0A3B5ZP87_WHEAT	6.119552924327541	28.143706607657837
sp|P58311|PSAA_WHEAT;tr|S4Z9B3|S4Z9B3_WHEAT	5.510878368674149	28.083955027810976	psaA
tr|A0A3B6D7T9|A0A3B6D7T9_WHEAT;tr|A0A7H4LD47|A0A7H4LD47_WHEAT	-3.27664442217672	28.08316185964888
tr|A0A023JMN5|A0A023JMN5_WHEAT	-2.7549868230839323	28.080888689557487	NRX
tr|A0A3B6AQN0|A0A3B6AQN0_WHEAT	-3.4243599767943422	28.05620050602234
tr|A0A7H4LJ48|A0A7H4LJ48_WHEAT	6.455323226824048	27.996230847558945	CAMPLR22A2D_LOCUS3248
tr|A0A3B6PRJ6|A0A3B6PRJ6_WHEAT	-2.840999403985369	27.981784308889697
tr|A0A3B6NRZ6|A0A3B6NRZ6_WHEAT	-2.9027523764364327	27.981784308889697
tr|A0A3B6PNX5|A0A3B6PNX5_WHEAT	-3.6661704847815817	27.96379531205977
tr|A0A3B6A288|A0A3B6A288_WHEAT	-3.4498321066020563	27.935469847303207
tr|A0A3B6AWW4|A0A3B6AWW4_WHEAT	-3.5389554075192056	27.916125835861628
tr|A0A3B5Z255|A0A3B5Z255_WHEAT	-3.898291579205339	27.88761820587577
tr|A0A3B6LIW1|A0A3B6LIW1_WHEAT	-2.069978669689723	27.86789188968292
tr|A0A3B6DQ70|A0A3B6DQ70_WHEAT	-2.737846290970921	27.824582157580803
tr|B4F6F2|B4F6F2_WHEAT	-4.680468567464894	27.77971558954884	prb4
tr|B4F6E6|B4F6E6_WHEAT;tr|C6ETA5|C6ETA5_WHEAT	-4.673016769022812	27.77971558954884	pra2
tr|A0A3B6TQ48|A0A3B6TQ48_WHEAT	2.4490443328517717	27.696354102018383
tr|A0A3B6QIH9|A0A3B6QIH9_WHEAT;tr|A0A3P8MJ98|A0A3P8MJ98_WHEAT	-3.014580771226333	27.688907822017395
tr|A0A3B6JNT4|A0A3B6JNT4_WHEAT;tr|W5DXN4|W5DXN4_WHEAT	-1.3755861283536053	27.671138033627216
tr|A0A3B6DAJ7|A0A3B6DAJ7_WHEAT;tr|C6ETB5|C6ETB5_WHEAT	-4.519873106534077	27.656429462424832
tr|A0A3B6PG71|A0A3B6PG71_WHEAT	4.81409417173053	27.647859409221194
tr|A0A3B6Q8P5|A0A3B6Q8P5_WHEAT	4.814094171730527	27.647859409221194
tr|A0A3B6NH85|A0A3B6NH85_WHEAT;tr|Q8RVZ8|Q8RVZ8_WHEAT	4.814094171730527	27.647859409221194
tr|A0A3B6TM66|A0A3B6TM66_WHEAT	-2.7396447765658825	27.64464884509924
tr|A0A3B6JDZ1|A0A3B6JDZ1_WHEAT	-3.503013010609138	27.60970462392817
tr|A0A3B6SFZ0|A0A3B6SFZ0_WHEAT	-3.982948687451276	27.60282414749824
tr|A0A3B6RG52|A0A3B6RG52_WHEAT	-3.9829486874512794	27.60282414749824
tr|A0A3B6SFY5|A0A3B6SFY5_WHEAT	-3.718633861325402	27.60282414749824
tr|A0A1D5VD11|A0A1D5VD11_WHEAT	-2.4620400392568333	27.585630212816515	FBA11
tr|W5D0E3|W5D0E3_WHEAT	-2.4450392268451537	27.585630212816515	FBA13
tr|A0A3B6GZP8|A0A3B6GZP8_WHEAT	-2.4121589425052963	27.585630212816515
tr|W5BW70|W5BW70_WHEAT	-3.863182741719109	27.55211005866415	CAMPLR22A2D_LOCUS5381
tr|A0A3B5Z2Z0|A0A3B5Z2Z0_WHEAT	-4.379077024101036	27.547495096432897
tr|A0A3B6MVK3|A0A3B6MVK3_WHEAT	-2.817321977639546	27.5219517511314
tr|A0A3B5ZSR0|A0A3B5ZSR0_WHEAT	-2.1866409173909727	27.514050607031034
tr|A0A3B6KSH4|A0A3B6KSH4_WHEAT	-3.7378569245695	27.5044389180307
sp|Q1XIR9|HGL1A_WHEAT	-2.3407113922903027	27.48406843364065	GLU1A
tr|A0A3B6DKY6|A0A3B6DKY6_WHEAT	-3.091284649891343	27.476494254120077
tr|A0A3B6EQ44|A0A3B6EQ44_WHEAT	-2.1062937528345564	27.471242281289275
tr|A0A3B6PTV7|A0A3B6PTV7_WHEAT;tr|A0A3B6QM83|A0A3B6QM83_WHEAT	-2.395967245063747	27.458275002858908
tr|A0A3B6RA35|A0A3B6RA35_WHEAT	-4.4703487082499525	27.429540726460324
tr|A0A077S6B3|A0A077S6B3_WHEAT	-2.210763156955684	27.42318237138768	TRAES_3BF078000040CFD_c1
tr|A0A3B6ENQ4|A0A3B6ENQ4_WHEAT	-2.2078591326124037	27.42318237138768
tr|A0A3B6RGI8|A0A3B6RGI8_WHEAT	-2.525567255864648	27.382764236050853
tr|A0A3B6B7W0|A0A3B6B7W0_WHEAT	-3.5707568882441887	27.38166268355938
tr|A0A3B6SLP4|A0A3B6SLP4_WHEAT	-6.544167497333607	27.381235127827924
tr|A0A3B6H2Q3|A0A3B6H2Q3_WHEAT	-5.070949877684823	27.337609740451573
tr|A0A3B6PQA3|A0A3B6PQA3_WHEAT	-4.473230875738455	27.3371728545526
tr|A0A7H4LR70|A0A7H4LR70_WHEAT	-3.549473499276909	27.331150663239992	CAMPLR22A2D_LOCUS5743
tr|A0A3B6GP42|A0A3B6GP42_WHEAT	4.194817513745273	27.30301979926196
tr|A0A3B6LIV1|A0A3B6LIV1_WHEAT	-3.882209441677763	27.30045417801595
tr|A0A3B6HW57|A0A3B6HW57_WHEAT;tr|A0A3B6HX39|A0A3B6HX39_WHEAT	-3.119407022896509	27.29922189100097
tr|Q6RUJ1|Q6RUJ1_WHEAT	-4.332416920206202	27.29922189100097	GS
tr|A0A3B6U6N7|A0A3B6U6N7_WHEAT;tr|A0A3B6U6V8|A0A3B6U6V8_WHEAT	4.175517463048048	27.267895188165173
tr|A0A3B6LPH0|A0A3B6LPH0_WHEAT	-3.606198622747272	27.24690501880132
tr|A0A3B5YQ74|A0A3B5YQ74_WHEAT	-3.31102717748478	27.236732798735986
tr|A0A077S298|A0A077S298_WHEAT	9.051172203341848	27.2236968108163	TRAES_3BF028000060CFD_c1
tr|Q7Y070|Q7Y070_WHEAT	-4.972722174666859	27.203358368183736
tr|A0A3B6I016|A0A3B6I016_WHEAT	-3.01882818274722	27.186797197073084
tr|A0A7H4LRF4|A0A7H4LRF4_WHEAT	-2.343589937377316	27.1594843693582	CAMPLR22A2D_LOCUS5828
tr|A0A3B6C7T6|A0A3B6C7T6_WHEAT	-3.6533972620844	27.147459009879885
tr|A0A3B6REC1|A0A3B6REC1_WHEAT;tr|A0A3B6REW9|A0A3B6REW9_WHEAT	3.989355754179071	27.14265065977647
tr|A0A3B6B563|A0A3B6B563_WHEAT	-2.646595216004892	27.135334251032763
tr|A0A3B6GW76|A0A3B6GW76_WHEAT	-2.283352323884056	27.0964563981484
tr|A0A3B5Z3B4|A0A3B5Z3B4_WHEAT	9.26860292956871	27.0964563981484
tr|A0A3B6KS74|A0A3B6KS74_WHEAT	3.0901103735566298	27.06965968185714
tr|A0A3B6TID0|A0A3B6TID0_WHEAT	2.1697346269616884	27.032677502579027
tr|A0A3B6QL87|A0A3B6QL87_WHEAT	-3.25316546154323	27.017441031233744
tr|A0A7H4LD02|A0A7H4LD02_WHEAT	-3.8802410677812422	26.980303624530578	CAMPLR22A2D_LOCUS1088
tr|A0A3B5XWX3|A0A3B5XWX3_WHEAT	-1.7199328442542805	26.9700994935238
tr|A0A3B5XWZ1|A0A3B5XWZ1_WHEAT	-1.6670856942399015	26.9700994935238
tr|A0A3B6H0W3|A0A3B6H0W3_WHEAT	-2.4615343041105686	26.94865249036324
tr|A0A3B6KSP3|A0A3B6KSP3_WHEAT	-2.461734702794706	26.94865249036324
tr|A0A3B5ZZB3|A0A3B5ZZB3_WHEAT	-2.4613960283131613	26.94865249036324
tr|A0A3B6LW43|A0A3B6LW43_WHEAT	-2.461629018109999	26.94865249036324
tr|A0A3B6N1W7|A0A3B6N1W7_WHEAT	-2.461614507893426	26.94865249036324
tr|A0A2X0S483|A0A2X0S483_WHEAT	-7.540107431652348	26.938107520060388	CAMPLR22A2D_LOCUS2026
tr|A0A3B6JEA4|A0A3B6JEA4_WHEAT	-4.4040871098131245	26.91418426175737
tr|A0A3B6H196|A0A3B6H196_WHEAT	5.5721060939431455	26.91418426175737
tr|A0A3B6FVU1|A0A3B6FVU1_WHEAT;tr|A0A3B6FZ64|A0A3B6FZ64_WHEAT	5.5709146687251785	26.91418426175737
tr|Q5J331|Q5J331_WHEAT	3.4671260370213166	26.894402522440156	APX
tr|A0A3B6C5B5|A0A3B6C5B5_WHEAT	7.826579834474846	26.8606823602438
tr|A0A2X0TVI7|A0A2X0TVI7_WHEAT	7.826718540132102	26.8606823602438	CAMPLR22A2D_LOCUS2512
sp|Q5S1S6|PRXQ_WHEAT	4.959192684775675	26.85349395318717	PRX1
tr|A0A3B6ASG6|A0A3B6ASG6_WHEAT	4.573984480579147	26.84594075484417
tr|A0A3B6LR45|A0A3B6LR45_WHEAT	-3.449425979172903	26.827106545525123
tr|A0A3B5Y8A8|A0A3B5Y8A8_WHEAT;tr|A0A3B5Z565|A0A3B5Z565_WHEAT;tr|A0A3B6A287|A0A3B6A287_WHEAT	-2.6953036716317293	26.82405034982849
tr|A0A3B6AWT0|A0A3B6AWT0_WHEAT	3.727258341762573	26.81055944834248
tr|A0A3B6DCV0|A0A3B6DCV0_WHEAT	3.727258341762575	26.81055944834248
tr|A0A3B6C7V4|A0A3B6C7V4_WHEAT	3.727258341762573	26.81055944834248
tr|A0A2X0TVC8|A0A2X0TVC8_WHEAT	3.727258341762573	26.81055944834248	CAMPLR22A2D_LOCUS2442
tr|A0A3B6TCN3|A0A3B6TCN3_WHEAT	-5.42484989489059	26.81055944834248
tr|A0A3B6KMB4|A0A3B6KMB4_WHEAT	-2.9917127308141778	26.80085152548396
tr|A0A6B9KS95|A0A6B9KS95_WHEAT	9.26860292956871	26.771822235727196
tr|A0A3B6RLX4|A0A3B6RLX4_WHEAT	-3.695606478486776	26.76790249684816
tr|A0A3B6TK52|A0A3B6TK52_WHEAT	-3.695606478486776	26.76790249684816
tr|A0A3B6NRI1|A0A3B6NRI1_WHEAT	-2.0082761956824675	26.75822578835533
tr|A0A3B6SKI3|A0A3B6SKI3_WHEAT	-2.7678402741547004	26.755229189738557
tr|B4F6F1|B4F6F1_WHEAT	-4.4976496637492	26.750103482604548	prb3
tr|A0A1D5Y154|A0A1D5Y154_WHEAT;tr|A0A3B6KTL0|A0A3B6KTL0_WHEAT	-2.454465252303637	26.72388767041137
tr|A0A3B6NLQ9|A0A3B6NLQ9_WHEAT	-2.2305645919326715	26.72388767041137
tr|A0A3B6TGW8|A0A3B6TGW8_WHEAT	2.219523903277838	26.696476182665226
tr|A0A2X0S4F1|A0A2X0S4F1_WHEAT	3.023284202555886	26.68447394789503	CAMPLR22A2D_LOCUS1932
tr|Q00NU9|Q00NU9_WHEAT	-2.4675399345683533	26.666618293401395
tr|A0A1D6ANS4|A0A1D6ANS4_WHEAT;tr|Q45FE7|Q45FE7_WHEAT	5.342933312683473	26.66062171829931
tr|A0A3B6I7G8|A0A3B6I7G8_WHEAT	7.39469197549547	26.63709019268739
tr|A0A3B6SUN4|A0A3B6SUN4_WHEAT	-4.208531620801243	26.62498065196127
tr|A0A3B6HQH0|A0A3B6HQH0_WHEAT	-1.3182710758986456	26.623169525210542
tr|A0A3B6GX15|A0A3B6GX15_WHEAT	4.7730858338954265	26.60380334511232
tr|A0A1D5UGP2|A0A1D5UGP2_WHEAT	5.461825791487571	26.576880062081205	CAMPLR22A2D_LOCUS3820
tr|A0A3B6BX18|A0A3B6BX18_WHEAT	-3.420979545673023	26.561906725484324
tr|A0A3B6KNQ2|A0A3B6KNQ2_WHEAT	5.5412840042304525	26.51796766379451
tr|A0A3B5YT16|A0A3B5YT16_WHEAT	-3.729383795882143	26.48596597740674
tr|A0A3B5ZPL0|A0A3B5ZPL0_WHEAT	-3.729508492449664	26.48596597740674
tr|A0A3B6TUP9|A0A3B6TUP9_WHEAT	-3.360831119209951	26.409811166120058
tr|A0A3B6QEX0|A0A3B6QEX0_WHEAT	-3.0185250181371632	26.37868336754148
tr|Q7X9K7|Q7X9K7_WHEAT	-4.705250167139468	26.3590983627142
tr|A0A080YU61|A0A080YU61_WHEAT	-2.513762768101349	26.35786292310164	TRAES_3BF271000010CFD_c1
tr|A0A3B6S8I2|A0A3B6S8I2_WHEAT	-3.9393454786278825	26.35244412483837
tr|A0A3B6B1C5|A0A3B6B1C5_WHEAT	6.443674224161664	26.348945160082696
tr|A0A3B6FQI8|A0A3B6FQI8_WHEAT	-5.284575600962265	26.346446711038173
tr|A0A3B5ZXQ2|A0A3B5ZXQ2_WHEAT	-3.626203160312651	26.324361718680827
tr|A0A3B6REW7|A0A3B6REW7_WHEAT	-2.7869661837312125	26.31570796877778
tr|A0A3B6RM38|A0A3B6RM38_WHEAT;tr|A0A3B6SML3|A0A3B6SML3_WHEAT;tr|A0A3B6TMQ3|A0A3B6TMQ3_WHEAT	-2.803177189162113	26.285532726081044
tr|A0A3B5YZT7|A0A3B5YZT7_WHEAT;tr|A0A3B5ZVF3|A0A3B5ZVF3_WHEAT	5.419803945826152	26.27908956788886
tr|A0A3B6KP25|A0A3B6KP25_WHEAT	3.219714091628075	26.270210411786927
tr|A0A3B5Y2C9|A0A3B5Y2C9_WHEAT	-3.0046699121577163	26.25154133022136
tr|A9XBJ3|A9XBJ3_WHEAT	-5.964909758642481	26.24933748635421
tr|A0A3B6AU28|A0A3B6AU28_WHEAT	-1.7498917736325832	26.22053510087596
tr|A0A3B6CCI7|A0A3B6CCI7_WHEAT	5.943275219790528	26.199005983092007
tr|A0A3B5ZRE7|A0A3B5ZRE7_WHEAT	2.7365100225105983	26.16776671416584
tr|A0A3B6APZ9|A0A3B6APZ9_WHEAT	-3.2363519480983847	26.16776671416584
tr|A0A3B6ASD8|A0A3B6ASD8_WHEAT	-2.960070180634628	26.166391209407134
tr|A0A7H4LQQ9|A0A7H4LQQ9_WHEAT	-4.021729394129623	26.16044801330445	CAMPLR22A2D_LOCUS5581
tr|A0A3B6U6Q6|A0A3B6U6Q6_WHEAT	-4.021729394129623	26.16044801330445
tr|A0A3B6CJG2|A0A3B6CJG2_WHEAT	-4.021729394129623	26.16044801330445
tr|A0A3B6IXA3|A0A3B6IXA3_WHEAT	2.7888493959758143	26.15522702567683
tr|A0A3B5Z594|A0A3B5Z594_WHEAT	2.735851959838887	26.13294170204332
tr|A0A3B6LHI5|A0A3B6LHI5_WHEAT	-3.678871073595451	26.116371925947565
tr|C6ETA4|C6ETA4_WHEAT	-4.938557389210724	26.085891315812027	Prx112-D
tr|B4F6E8|B4F6E8_WHEAT	-5.014325929879512	26.085891315812027	pra4
tr|B4F6F0|B4F6F0_WHEAT	-4.789931147541768	26.085891315812027	prb2
tr|A0A3B6GVF7|A0A3B6GVF7_WHEAT	-3.370929913808254	26.043639601408326
tr|A0A3B6MY99|A0A3B6MY99_WHEAT	5.888286917780873	26.033791336707605
tr|A0A3B5YU71|A0A3B5YU71_WHEAT;tr|A0A3B5YVB8|A0A3B5YVB8_WHEAT	-1.6828020077730448	26.023018001132847
tr|W5AY52|W5AY52_WHEAT	7.055759949558641	25.98660633193418	CAMPLR22A2D_LOCUS3228
tr|A0A3B6B4Y3|A0A3B6B4Y3_WHEAT	-3.377354948293706	25.98660633193418
tr|A0A3B5Z6P9|A0A3B5Z6P9_WHEAT	-6.246532715761475	25.965081538302563
tr|A0A3B6IZQ6|A0A3B6IZQ6_WHEAT;tr|A0A3B6J0A6|A0A3B6J0A6_WHEAT	-3.369004169218844	25.96072948390509
tr|A0A3B6QDR2|A0A3B6QDR2_WHEAT	-2.2190832603197768	25.94799313764904
tr|A0A3B6AQE6|A0A3B6AQE6_WHEAT	-2.8063458675195254	25.936896389342337
tr|A0A3B5ZUZ8|A0A3B5ZUZ8_WHEAT	7.970930216551173	25.908994453998897
tr|A0A3B6QMC3|A0A3B6QMC3_WHEAT	5.05310299518422	25.90169793067098
tr|A0A3B6KGT2|A0A3B6KGT2_WHEAT	-2.22824612876408	25.89339537719867
tr|A0A3B6EQL1|A0A3B6EQL1_WHEAT	-3.713581222826729	25.87523731492201
tr|A0A3B6B2F0|A0A3B6B2F0_WHEAT	-2.674509714143636	25.86718826352287
tr|A0A3B6C759|A0A3B6C759_WHEAT;tr|A0A3B6C9H0|A0A3B6C9H0_WHEAT	-3.0203513454388093	25.825084195022253
tr|A0A3B6QKE0|A0A3B6QKE0_WHEAT	-3.3248715652502976	25.81385263531045
tr|A0A3B5ZTL9|A0A3B5ZTL9_WHEAT	-2.5808886874989567	25.80752100338653
tr|A0A3B5YWL1|A0A3B5YWL1_WHEAT	-2.6052517503913606	25.80752100338653
tr|A0A3B6I1I5|A0A3B6I1I5_WHEAT	-2.380854880614934	25.788091958209968
tr|A0A3B6MQD1|A0A3B6MQD1_WHEAT	3.641975870871332	25.777935261580343
tr|A0A3B6KH47|A0A3B6KH47_WHEAT	3.6413099202527217	25.777935261580343
tr|A0A3B6MZI6|A0A3B6MZI6_WHEAT	-2.642712178082282	25.72478991276229
tr|A0A3B6KV33|A0A3B6KV33_WHEAT	5.688757409321202	25.7103134339742
tr|Q7DMU0|Q7DMU0_WHEAT	-2.0102247087673515	25.70772886512117	Gbl1
tr|A0A3B6CG50|A0A3B6CG50_WHEAT	-4.210151049030287	25.70043995524341
tr|A0A3B5XWS6|A0A3B5XWS6_WHEAT	-2.928030440534185	25.69675594538428
tr|A0A3B6AR02|A0A3B6AR02_WHEAT	-1.873120462070193	25.685450103301893
tr|A5JHH2|A5JHH2_WHEAT	-3.808276911867086	25.659477029102543
tr|A0A3B6FQI9|A0A3B6FQI9_WHEAT	-2.9646807547397134	25.63852336308945
tr|A0A3B5YWS5|A0A3B5YWS5_WHEAT;tr|A0A3B5ZV61|A0A3B5ZV61_WHEAT	-2.894466434758062	25.63852336308945
tr|A0A1D5UJK6|A0A1D5UJK6_WHEAT	2.745369273608008	25.636268050412472	CAMPLR22A2D_LOCUS3282
tr|A0A3B5XY18|A0A3B5XY18_WHEAT	-2.1798616318567325	25.59990921558741
tr|A3KLL4|A3KLL4_WHEAT;tr|C3VNF1|C3VNF1_WHEAT	-2.1790818316477125	25.59990921558741
tr|A0A3B6LMR0|A0A3B6LMR0_WHEAT	2.7864766325385624	25.59990921558741
tr|A0A3B5Y6H0|A0A3B5Y6H0_WHEAT;tr|A0A3B5Y6Y5|A0A3B5Y6Y5_WHEAT;tr|A0A3B5Y6Z1|A0A3B5Y6Z1_WHEAT	-3.406374966514194	25.57532567826304
tr|A0A3B6U2B8|A0A3B6U2B8_WHEAT	-3.2619693144334034	25.571633691356997
tr|A0A3B6IY22|A0A3B6IY22_WHEAT	-3.2619693144334034	25.571633691356997
tr|A0A3B6FEQ8|A0A3B6FEQ8_WHEAT	-3.5389554075192056	25.563923022550394
tr|A0A3B5XW00|A0A3B5XW00_WHEAT	3.082937306562869	25.556956944344584
tr|A0A3B6IS01|A0A3B6IS01_WHEAT	-2.197541090641764	25.53489200050608
tr|A0A3B6PW43|A0A3B6PW43_WHEAT	4.780424256472531	25.53117710367932
tr|A0A3B5ZNJ3|A0A3B5ZNJ3_WHEAT	-3.322570161015587	25.522814024342843
tr|A0A3B5XYX3|A0A3B5XYX3_WHEAT;tr|A0A3B5XZQ9|A0A3B5XZQ9_WHEAT	3.278441435858104	25.512307020915063
tr|A0A3B6GWA0|A0A3B6GWA0_WHEAT	5.204552562056219	25.4993654587524
tr|A0A3B6GTP9|A0A3B6GTP9_WHEAT	5.206363342805825	25.4993654587524
tr|A0A3B6CHC0|A0A3B6CHC0_WHEAT	-3.905191908614511	25.49845461167468
tr|A0A3B6MLD7|A0A3B6MLD7_WHEAT	-3.737283453197533	25.469042046462963
tr|A0A3B6MJL6|A0A3B6MJL6_WHEAT	5.519091981201575	25.446312141676763
tr|A0A3B6I1P3|A0A3B6I1P3_WHEAT	3.998303922576171	25.39443792117226
tr|A0A3B6PKD4|A0A3B6PKD4_WHEAT	5.526522177919565	25.373965620481474
tr|A0A3B5Y7P0|A0A3B5Y7P0_WHEAT	9.26860292956871	25.36501384590467
tr|A0A3B6PGQ3|A0A3B6PGQ3_WHEAT	4.074433554622466	25.36277258644707
tr|A0A3B6KRY2|A0A3B6KRY2_WHEAT;tr|A0A3B6LVQ2|A0A3B6LVQ2_WHEAT;tr|A0A3B6N1I7|A0A3B6N1I7_WHEAT	7.948666032257237	25.33266849425533
tr|A0A3B6MRM1|A0A3B6MRM1_WHEAT	-2.1470283207926557	25.322853230888157
tr|A0A3B5YWJ1|A0A3B5YWJ1_WHEAT	3.1472295027338237	25.32067980628786
tr|A0A077RZP0|A0A077RZP0_WHEAT	-2.8723098800487072	25.31489404145111	TRAES_3BF073300160CFD_c1
tr|A0A3B6QJE3|A0A3B6QJE3_WHEAT	-2.841216450090809	25.30508725241157
tr|A0A3B5YU39|A0A3B5YU39_WHEAT;tr|A0A3B5ZSK3|A0A3B5ZSK3_WHEAT	-2.8372643935340203	25.273176106639788
tr|A0A3B6NJ53|A0A3B6NJ53_WHEAT;tr|A0A3B6PIV6|A0A3B6PIV6_WHEAT;tr|W5GG94|W5GG94_WHEAT	-2.8367868649652395	25.273176106639788
tr|A0A3B5XT95|A0A3B5XT95_WHEAT;tr|A0A3B5ZP29|A0A3B5ZP29_WHEAT	-2.062907342982111	25.27109360512427
tr|A0A3B6EC06|A0A3B6EC06_WHEAT	-1.9888922258876864	25.27109360512427
tr|A0A3B6EB46|A0A3B6EB46_WHEAT	-1.9882572450493328	25.27109360512427
tr|A0A3B6KK96|A0A3B6KK96_WHEAT	-2.3779196689840507	25.258200388652146
tr|A0A3B6JHD6|A0A3B6JHD6_WHEAT	4.789280838338985	25.241264442140004
tr|A0A3B6HTF1|A0A3B6HTF1_WHEAT	4.353353412872622	25.241264442140004
tr|A0A3B6HUP0|A0A3B6HUP0_WHEAT;tr|A0A3B6IR30|A0A3B6IR30_WHEAT;tr|A0A3B6JKR0|A0A3B6JKR0_WHEAT	-2.2506886192331783	25.236987900296835
tr|A0A7H4LHF0|A0A7H4LHF0_WHEAT	4.6599576517825865	25.1947439042808	CAMPLR22A2D_LOCUS2648
tr|A0A3B6IMJ5|A0A3B6IMJ5_WHEAT	-4.279256080619074	25.172214444068736
tr|A0A3B6AUZ6|A0A3B6AUZ6_WHEAT	4.28197756264987	25.171249533119298
tr|A0A3B5YQS2|A0A3B5YQS2_WHEAT	-3.657847974138085	25.16426472311384
tr|D7PCD0|D7PCD0_WHEAT	-3.661146369102681	25.15840628288807	Pm3
tr|Q15J18|Q15J18_WHEAT	-3.6550246785539127	25.15840628288807	Pm3
tr|A0A3B6C0V7|A0A3B6C0V7_WHEAT	-3.5400334772911157	25.15590205485817
tr|A0A3B5Z5K4|A0A3B5Z5K4_WHEAT;tr|A0A3B6A2M8|A0A3B6A2M8_WHEAT	9.148698278898452	25.155345246248483
tr|B2ZGG5|B2ZGG5_WHEAT	-3.170379549861685	25.146284945306867	Sar1.2
tr|A0A3B6SHQ4|A0A3B6SHQ4_WHEAT	3.7203842663264215	25.133167195358418
tr|I0AW32|I0AW32_WHEAT	2.950724183806751	25.11641842993431
tr|W5S716|W5S716_WHEAT	-5.4312254129478506	25.11278310988672	ScRGA-6RL2
tr|A0A3B6ECJ1|A0A3B6ECJ1_WHEAT	4.384556056385472	25.09845184703942
sp|Q8LK61|GAPN_WHEAT	5.192502101276592	25.082575119936823	GAPN
tr|A0A3B6RP85|A0A3B6RP85_WHEAT	-3.875792008731924	25.069019930939493
tr|A0A3B6RDL2|A0A3B6RDL2_WHEAT	-1.7989115995612923	25.067280288368305
tr|A0A3B6C5W2|A0A3B6C5W2_WHEAT	-4.678983332631131	25.04608073583975
tr|A0A3B5ZST7|A0A3B5ZST7_WHEAT	2.6914018692377937	25.03960124649326
sp|Q41593|SPZ1A_WHEAT	-3.181248872082724	25.007231916631078	WZCI
tr|A0A3B6EGV2|A0A3B6EGV2_WHEAT	-2.815967873629584	25.007231916631078
tr|A0A3B6GNN4|A0A3B6GNN4_WHEAT	-2.815967873629584	25.007231916631078
tr|A0A3B5XZG4|A0A3B5XZG4_WHEAT	-3.630157852470884	25.002144810983545
tr|A0A3B6HRX3|A0A3B6HRX3_WHEAT	-2.1129544389072743	25.002144810983545
tr|C3UZE4|C3UZE4_WHEAT	-3.691040639853688	24.97786097608766
tr|A0A3B6CFE3|A0A3B6CFE3_WHEAT	-2.7089546571385434	24.971553728301863
tr|A0A3B6RCP8|A0A3B6RCP8_WHEAT	-2.444014233010873	24.957548051492
sp|Q9XPS4|PSBC_WHEAT	6.404553765069853	24.912841619279767	psbC
tr|A0A3B5YRZ6|A0A3B5YRZ6_WHEAT	-3.265823902131972	24.90340114458572
tr|A0A3B6QAQ2|A0A3B6QAQ2_WHEAT	-3.671592828022407	24.89198679467057
tr|A0A3B6HWN6|A0A3B6HWN6_WHEAT	-4.808134608107576	24.888369024798163
tr|A0A3B5YTF2|A0A3B5YTF2_WHEAT	-2.69871647270529	24.883235982615
tr|A0A3B6TRI9|A0A3B6TRI9_WHEAT	4.717113438502357	24.861292416830995
tr|A0A3B5XTD8|A0A3B5XTD8_WHEAT	-3.7925924961593735	24.856242616982524
tr|A0A3B5Y6Q2|A0A3B5Y6Q2_WHEAT	-2.9923028731146317	24.856125830055948
tr|A0A3B6IRD6|A0A3B6IRD6_WHEAT	-3.686268204003868	24.847158149844525
tr|A0A3B6JEF6|A0A3B6JEF6_WHEAT	-1.3837841539385354	24.818360173780857
tr|A0A3B6IK29|A0A3B6IK29_WHEAT	-1.3836358353808236	24.818360173780857
tr|A0A3B6EHK7|A0A3B6EHK7_WHEAT;tr|W5D4F5|W5D4F5_WHEAT	-1.854959711545897	24.803822871022177
tr|A0A3B6KQ02|A0A3B6KQ02_WHEAT	-2.82485255306555	24.79129535307024
tr|A0A3B6END7|A0A3B6END7_WHEAT;tr|A0A3B6ENX2|A0A3B6ENX2_WHEAT	5.906474912252594	24.78190085386875
tr|A0A3B6LVM9|A0A3B6LVM9_WHEAT	3.849258620669456	24.73956575221533
tr|A0A3B6R6G2|A0A3B6R6G2_WHEAT	-3.4821948639286924	24.737948833414222
tr|Q4U1A5|Q4U1A5_WHEAT	-3.299357304717874	24.737447808574213
tr|A0A3B6PT84|A0A3B6PT84_WHEAT	-1.5276964138834348	24.69630045256195
tr|A0A1D6RE03|A0A1D6RE03_WHEAT	-2.6286543811248757	24.694830614827
tr|A0A3B6MRX0|A0A3B6MRX0_WHEAT	3.5521298773620056	24.671798078089992
tr|A0A3B6MSG7|A0A3B6MSG7_WHEAT	2.5451017144950696	24.63670170987559
tr|A0A3B6KNN9|A0A3B6KNN9_WHEAT	3.231353283706457	24.626024910696792
tr|A0A3B6QKY1|A0A3B6QKY1_WHEAT	-1.313740584530286	24.574291140318795
tr|A0A3B6SSU6|A0A3B6SSU6_WHEAT	-2.828959505942114	24.571454402314263
tr|A0A3B6MPH2|A0A3B6MPH2_WHEAT	-3.074992242651453	24.551134232419848
tr|A0A3B6MYQ9|A0A3B6MYQ9_WHEAT	2.8904731952288003	24.54089851250517
tr|A0A3B6QE56|A0A3B6QE56_WHEAT	-2.508886428173627	24.51439605983695
tr|A0A3B6CIZ7|A0A3B6CIZ7_WHEAT	-2.796034083461021	24.513819689046176
tr|A0A3B6PLP7|A0A3B6PLP7_WHEAT	-2.2795937525216443	24.507143605173475
tr|A0A341ZKM1|A0A341ZKM1_WHEAT	5.526292703119212	24.499725005354595
tr|A0A3B6IX07|A0A3B6IX07_WHEAT	4.637924432641727	24.49779804144104
tr|A0A3B6JRF7|A0A3B6JRF7_WHEAT	4.637924432641727	24.49779804144104
tr|A0A3B6KRR5|A0A3B6KRR5_WHEAT	4.637865732454217	24.49779804144104
tr|A0A3B6SNB4|A0A3B6SNB4_WHEAT	-2.7026202685986456	24.49666361920828
sp|P46285|S17P_WHEAT	4.058926485886499	24.479389193055702
tr|D8L9G3|D8L9G3_WHEAT	4.058926485886499	24.479389193055702	TAA_ctg0079b.00010.1
tr|A0A3B6GVI4|A0A3B6GVI4_WHEAT	3.136287410732772	24.476100170406145
tr|A0A3B6EJK8|A0A3B6EJK8_WHEAT	2.9507275636241426	24.476100170406145
tr|A0A3B6B930|A0A3B6B930_WHEAT	-3.0775462961279896	24.461483844894605
tr|A0A3B6B832|A0A3B6B832_WHEAT	-3.0774344062427006	24.461483844894605
tr|A0A3B6DFB5|A0A3B6DFB5_WHEAT	-4.065744060688767	24.4530496728033
tr|A0A3B6C8G5|A0A3B6C8G5_WHEAT	-4.067244393440286	24.4530496728033
tr|A0A3B6MP76|A0A3B6MP76_WHEAT;tr|A0A3B6MPJ9|A0A3B6MPJ9_WHEAT;tr|W5FE16|W5FE16_WHEAT	-2.4787332073754205	24.44275381939693
tr|A0A7H4LGP8|A0A7H4LGP8_WHEAT	-2.478157210223329	24.44275381939693	CAMPLR22A2D_LOCUS2396
tr|A0A3B6SEL4|A0A3B6SEL4_WHEAT	-2.6507119475818794	24.412145511564173
tr|A0A3B5ZTF5|A0A3B5ZTF5_WHEAT	-1.6034723709673426	24.40850164363933
tr|A0A3B6FY94|A0A3B6FY94_WHEAT	3.1093024223644314	24.400680921638745
tr|A0A077S5S5|A0A077S5S5_WHEAT	-4.551553950942569	24.36971922205741	TRAES_3BF019300130CFD_c1
tr|A0A3B6H2L0|A0A3B6H2L0_WHEAT	-5.722982402685584	24.35908831348785
tr|Q5I5K7|Q5I5K7_WHEAT	-3.009844964359758	24.35908831348785	rab2
tr|A0A7H4LJC7|A0A7H4LJC7_WHEAT	-3.0125361302279194	24.35908831348785	CAMPLR22A2D_LOCUS3328
tr|L7S310|L7S310_WHEAT	-3.6254188392964526	24.338732274975
tr|A0A3B6N4H3|A0A3B6N4H3_WHEAT	-2.4406211041681702	24.30935631570217
tr|A0A3B6N3R6|A0A3B6N3R6_WHEAT;tr|A0A3B6SB90|A0A3B6SB90_WHEAT	-2.4406211041681702	24.30935631570217
tr|A0A3B6HW60|A0A3B6HW60_WHEAT	-1.3527882934319768	24.25029756856442
tr|A0A3B6RMH1|A0A3B6RMH1_WHEAT	-1.7517316885744134	24.2487480126339
tr|A0A3B6B612|A0A3B6B612_WHEAT	-2.7758819899341467	24.24462061512904
tr|A0A3B5Y5X3|A0A3B5Y5X3_WHEAT	-3.90796058779676	24.24200612588096
tr|A0A3B6NK48|A0A3B6NK48_WHEAT	-4.005734098705498	24.221811033480705
tr|A0A3B6B836|A0A3B6B836_WHEAT	-3.0232645990362714	24.220049122605385
tr|A0A3B6NLW4|A0A3B6NLW4_WHEAT	3.641336621139442	24.216797491548785
tr|A0A3B6MLF6|A0A3B6MLF6_WHEAT	5.459831713340716	24.21154489640668
tr|A0A3B6GSI8|A0A3B6GSI8_WHEAT;tr|A0A3B6GT57|A0A3B6GT57_WHEAT	2.3505411249861385	24.21141827941067
tr|A0A3B6NVD9|A0A3B6NVD9_WHEAT	-1.337301173377371	24.20474283572089
tr|A0A3B5YRN7|A0A3B5YRN7_WHEAT	-3.608399295739989	24.18154544449879
tr|W5C0U8|W5C0U8_WHEAT	6.012299938800076	24.16984552513838	CAMPLR22A2D_LOCUS4310
tr|A0A3B6TLW6|A0A3B6TLW6_WHEAT	2.5574818446470484	24.160655152018425
tr|A0A3B6ATT5|A0A3B6ATT5_WHEAT	-5.096469222434771	24.114059645546156
tr|A0A7H4LR52|A0A7H4LR52_WHEAT	-2.918223602269874	24.06449031651941	CAMPLR22A2D_LOCUS5725
tr|A0A3B6C7M9|A0A3B6C7M9_WHEAT	-3.6262818451185233	24.05551425240473
tr|A0A3B6TL51|A0A3B6TL51_WHEAT;tr|A0A3B6TSS4|A0A3B6TSS4_WHEAT	-3.2355368682599552	24.05551425240473
tr|A0A3B6KG21|A0A3B6KG21_WHEAT	3.604663490471817	24.05017977876012
tr|A0A3B6C061|A0A3B6C061_WHEAT	-4.578930517262476	24.046189258764784
tr|Q6UZD6|Q6UZD6_WHEAT	-3.907111374121448	24.01177744388699
tr|A0A1D5UT10|A0A1D5UT10_WHEAT	-3.778231466299802	23.997393691401054	CAMPLR22A2D_LOCUS3600
tr|A0A3B6NR37|A0A3B6NR37_WHEAT	-3.4918929793452294	23.997393691401054
tr|A0A3B6LTG4|A0A3B6LTG4_WHEAT	-2.669015276436598	23.99461120200748
tr|A0A3B5YVW3|A0A3B5YVW3_WHEAT	-2.222288969432504	23.96473727071049
tr|A0A3B5Z533|A0A3B5Z533_WHEAT	-3.479222361124301	23.96330684674183
tr|A0A3B6MWW1|A0A3B6MWW1_WHEAT	3.0933350201837007	23.955749673529755
tr|A0A7H4LL07|A0A7H4LL07_WHEAT	-1.49061889438352	23.94001124562513	CAMPLR22A2D_LOCUS3910
tr|A0A3B6KHA8|A0A3B6KHA8_WHEAT	-4.500090683455623	23.92686804794389
tr|A0A3B6LNM8|A0A3B6LNM8_WHEAT	-4.500090683455623	23.92686804794389
tr|A0A3B6SJN7|A0A3B6SJN7_WHEAT	-4.791492720067747	23.91297452847699
tr|A0A3B6R8Q3|A0A3B6R8Q3_WHEAT	2.192939933104604	23.91297452847699
tr|A0A3B6TPI2|A0A3B6TPI2_WHEAT	-2.932508077890084	23.89030662336054
tr|A0A3B6IVP5|A0A3B6IVP5_WHEAT;tr|A0A3B6IWE1|A0A3B6IWE1_WHEAT	4.568542859753727	23.843888392416197
tr|A0A3B6ER11|A0A3B6ER11_WHEAT	4.145463724711267	23.84042560347797
tr|W5D4R0|W5D4R0_WHEAT	4.145463724711267	23.84042560347797	TRAES_3BF044200210CFD_c1
tr|A0A3B6GYS7|A0A3B6GYS7_WHEAT	4.145463724711267	23.84042560347797
tr|A0A3B6IVK1|A0A3B6IVK1_WHEAT	-1.3595667153415136	23.83011110220292
tr|A0A3B6TE76|A0A3B6TE76_WHEAT	-3.2748250579282714	23.823787912907697
tr|A0A3B6HMK6|A0A3B6HMK6_WHEAT	2.56159709502438	23.785196480899764
tr|A0A3B6QLA5|A0A3B6QLA5_WHEAT	4.206863150687996	23.763117965483737
tr|A0A3B6EDU5|A0A3B6EDU5_WHEAT	-3.987586269410984	23.754799273971884
tr|A0A3B6FKR5|A0A3B6FKR5_WHEAT	-3.97532589383078	23.754799273971884
tr|A0A3B6MK89|A0A3B6MK89_WHEAT	-2.1714375785895084	23.74313665682513
tr|A0A3B6PKR8|A0A3B6PKR8_WHEAT;tr|A0A3B6U5E2|A0A3B6U5E2_WHEAT	-3.2028238564608285	23.701007967182683
tr|A0A3B6LHE8|A0A3B6LHE8_WHEAT	-3.483010763868606	23.694292535541503
tr|A0A3B6SB83|A0A3B6SB83_WHEAT	3.5204403653297813	23.66871021758156
tr|A0A3B5ZQY5|A0A3B5ZQY5_WHEAT;tr|A0A3B5ZSP4|A0A3B5ZSP4_WHEAT	-1.7046707313900833	23.66390560618392
tr|A0A3B6QEF8|A0A3B6QEF8_WHEAT	-2.6810934631205097	23.650809060673343
tr|A0A3B6SH18|A0A3B6SH18_WHEAT	4.058778810245349	23.635169175173157
tr|A0A3B6QDA8|A0A3B6QDA8_WHEAT	1.956551815674804	23.62652728893061
tr|A0A3B6MZM6|A0A3B6MZM6_WHEAT	5.930380619326148	23.61913231481908
tr|A0A3B6B478|A0A3B6B478_WHEAT	5.011202901289273	23.617155512214172
tr|A0A3B6MTR1|A0A3B6MTR1_WHEAT;tr|W5FF45|W5FF45_WHEAT	-2.756531915278561	23.587053558111208
tr|A0A3B6KMX7|A0A3B6KMX7_WHEAT	-2.538223818252323	23.584691534035628
tr|A0A3B6JR02|A0A3B6JR02_WHEAT	3.676148391070676	23.553045653632942
tr|Q8GZB9|Q8GZB9_WHEAT	2.84383660225275	23.550259426644786
tr|A0A3B6B5Y5|A0A3B6B5Y5_WHEAT;tr|A0A3B6B6G9|A0A3B6B6G9_WHEAT;tr|Q9FVM7|Q9FVM7_WHEAT	-4.351231701909176	23.54622427437392
tr|A0A3B6CGR8|A0A3B6CGR8_WHEAT	-2.0091850546935874	23.53061161890844
tr|A0A3B6CH35|A0A3B6CH35_WHEAT	-3.8011127981058914	23.49426398483863
tr|A0A3B6JNS7|A0A3B6JNS7_WHEAT	-2.808632928800159	23.476316580002457
tr|A0A3B6T7K1|A0A3B6T7K1_WHEAT	4.652146888094224	23.42971371853787
tr|A0A3B6GXW6|A0A3B6GXW6_WHEAT	-2.0046084958725703	23.425499908167957
tr|A0A3B6PLM0|A0A3B6PLM0_WHEAT;tr|W5GFA4|W5GFA4_WHEAT	4.555523320615639	23.413915767770707
tr|Q9M7C2|Q9M7C2_WHEAT	-5.215547711875555	23.3880216920354	PIP3
tr|A0A3B6GLD6|A0A3B6GLD6_WHEAT	2.5617692639194103	23.38142713665429
tr|Q6XEB8|Q6XEB8_WHEAT	-2.1111568421326146	23.345583277610743
tr|A0A1D5ZHG4|A0A1D5ZHG4_WHEAT;tr|A0A3B6MLP3|A0A3B6MLP3_WHEAT;tr|A0A3B6MMX1|A0A3B6MMX1_WHEAT	-3.2643488988597698	23.29414580858749
tr|A0A077S0F1|A0A077S0F1_WHEAT	-3.5240499604970044	23.294098260319466	TRAES_3BF030900010CFD_c1
tr|A0A3B6PLV4|A0A3B6PLV4_WHEAT	2.7569674511010023	23.290366432341877
tr|A0A3B6QFY8|A0A3B6QFY8_WHEAT	2.7569674511010023	23.290366432341877
tr|A0A3B6PQC1|A0A3B6PQC1_WHEAT	4.763549786796658	23.284992094148407
tr|A0A1D5YVC6|A0A1D5YVC6_WHEAT	-2.311719866137529	23.274953468408505	FBA17
tr|A0A3B6IVJ4|A0A3B6IVJ4_WHEAT	4.522806904117023	23.262177456100503
tr|A0A3B6HSJ8|A0A3B6HSJ8_WHEAT	-3.641670494007966	23.258460312393616
tr|A0A3B5Z2G1|A0A3B5Z2G1_WHEAT	-3.5358615689104047	23.25605549771236
tr|A0A3B6EHG4|A0A3B6EHG4_WHEAT	-4.582491966634554	23.248546398637718
tr|A0A3B6C7E6|A0A3B6C7E6_WHEAT	5.598271422560963	23.24150144108659
tr|A0A3B6KL79|A0A3B6KL79_WHEAT	2.851841950374409	23.22737201147019
tr|A0A3B6RN31|A0A3B6RN31_WHEAT;tr|A0A3B6SNK3|A0A3B6SNK3_WHEAT;tr|A0A3B6TN49|A0A3B6TN49_WHEAT	-3.3080203346307298	23.19115905727166
tr|A0A3B6QCY2|A0A3B6QCY2_WHEAT	3.032169648738996	23.147374537226124
tr|A0A3B6TP25|A0A3B6TP25_WHEAT	-1.8968346764585016	23.13909582877748
tr|A0A3B6KKG1|A0A3B6KKG1_WHEAT	-1.6525845038346865	23.110826763489555
tr|A0A3B6BZD8|A0A3B6BZD8_WHEAT	-1.8843565411046608	23.10838974272503
tr|A0A5P8KKA7|A0A5P8KKA7_WHEAT	5.605163501544838	23.102101191141177	atpA
tr|A0A3B6RKC5|A0A3B6RKC5_WHEAT	-4.42065414521447	23.10160444439741
tr|A0A3B6TV67|A0A3B6TV67_WHEAT	-4.420654145214467	23.10160444439741
tr|A0A3B6C9M6|A0A3B6C9M6_WHEAT	-3.5927517365821613	23.10160444439741
tr|A0A1D5UH99|A0A1D5UH99_WHEAT	-2.6191456163283915	23.082781544308	CAMPLR22A2D_LOCUS3502
tr|A0A3B6FLA2|A0A3B6FLA2_WHEAT	-3.5529006961267613	23.077434647058865
tr|A0A3B6CI29|A0A3B6CI29_WHEAT	-4.669748874618088	23.0748122217774
tr|A3RCW1|A3RCW1_WHEAT	-3.028782204829977	23.06097186001685
tr|A0A3B6ECX9|A0A3B6ECX9_WHEAT;tr|A0A3B6GQS5|A0A3B6GQS5_WHEAT	-2.4586014976797133	23.05183394485504
tr|A0A3B5XWR2|A0A3B5XWR2_WHEAT;tr|A0A3B5XX06|A0A3B5XX06_WHEAT	-3.7314245956504113	23.050830191720685
tr|A0A3B6JL78|A0A3B6JL78_WHEAT	-2.043592571620209	23.04954093608501
tr|A0A3B6HY51|A0A3B6HY51_WHEAT	-4.212588576130077	23.04608262481205
tr|A0A3B6RA53|A0A3B6RA53_WHEAT	-4.588757474242778	23.02372557353228
tr|A0A3B6PPL0|A0A3B6PPL0_WHEAT	3.67915828153674	23.019135614356657
tr|A0A077S1T7|A0A077S1T7_WHEAT	4.010265042800188	22.962575208074917	TRAES_3BF055400010CFD_c1
tr|A0A3B6LGE2|A0A3B6LGE2_WHEAT	2.4525375476064277	22.95828715189576
tr|Q9FXQ9|Q9FXQ9_WHEAT	-2.2127011841141613	22.94990955630829	TaWIN1
tr|A0A3B6IQI9|A0A3B6IQI9_WHEAT	-2.212064937286243	22.94990955630829
tr|A0A3B6JER7|A0A3B6JER7_WHEAT	-2.5012713303788674	22.945630507081532
tr|A0A3B6CH98|A0A3B6CH98_WHEAT	-3.478943514066695	22.934434791280296
tr|A0A7H4LDQ8|A0A7H4LDQ8_WHEAT	-3.475281033487293	22.90465273757385	CAMPLR22A2D_LOCUS1346
tr|A0A3B6JKC6|A0A3B6JKC6_WHEAT	5.048254449438649	22.90391114751311
tr|A0A3B6R8P8|A0A3B6R8P8_WHEAT	-2.2927231891209594	22.897140559023462
tr|A0A2X0S5H9|A0A2X0S5H9_WHEAT;tr|A0A3B6AZG5|A0A3B6AZG5_WHEAT	3.739142486013329	22.88001512084385	CAMPLR22A2D_LOCUS2650
tr|A0A3B6RCV9|A0A3B6RCV9_WHEAT	-1.8487903406354864	22.877935708356357
tr|A0A3B6IPQ8|A0A3B6IPQ8_WHEAT	-2.692484481403228	22.86271065428886
tr|A0A3B6H2P5|A0A3B6H2P5_WHEAT	2.785370582224467	22.852476138901167
tr|A0A7H4LCL2|A0A7H4LCL2_WHEAT	-3.759797073744677	22.85110497902386	CAMPLR22A2D_LOCUS946
tr|A0A077RRI7|A0A077RRI7_WHEAT	6.378854858521187	22.837009074472217	TRAES_3BF029600020CFD_c1
tr|A0A3B6GV99|A0A3B6GV99_WHEAT	6.378691055352808	22.837009074472217
tr|Q9SM33|Q9SM33_WHEAT	-2.9924916522976948	22.825176028648062	ss1
tr|A0A3B6JII7|A0A3B6JII7_WHEAT	7.213172734394632	22.78108224634906
tr|A0A077RPB8|A0A077RPB8_WHEAT	2.5344018399691617	22.76526164683303	TRAES_3BF051800010CFD_c1
tr|A0A3B6KDC8|A0A3B6KDC8_WHEAT	-3.277706563549144	22.75282709556426
tr|A0A3B6MPA1|A0A3B6MPA1_WHEAT	-3.3642021795748125	22.75282709556426
tr|A0A3B6SEG9|A0A3B6SEG9_WHEAT	-3.072109960676735	22.72148002982632
tr|A0A3B6SED2|A0A3B6SED2_WHEAT	-3.094044155517216	22.706318112046382
tr|A0A3B6PJ16|A0A3B6PJ16_WHEAT	2.8036765132598216	22.706288553606257
tr|A0A3B6TCG3|A0A3B6TCG3_WHEAT	3.3544665367993813	22.700657634574128
tr|A0A3B6SD80|A0A3B6SD80_WHEAT	-2.639817413408305	22.653969795449605
tr|A0A3B6KII1|A0A3B6KII1_WHEAT	4.379723562405996	22.583406767359666
tr|A0A3B6HSM4|A0A3B6HSM4_WHEAT	4.536055805658784	22.576490500037902
tr|A0A3B6NRW8|A0A3B6NRW8_WHEAT	-3.6661704847815817	22.575486324726345
tr|A0A3B6AS49|A0A3B6AS49_WHEAT	-2.654096692245855	22.541499519398265
tr|A0A3B6D690|A0A3B6D690_WHEAT	-2.654096692245855	22.541499519398265
tr|A0A3B6SL96|A0A3B6SL96_WHEAT	4.087992418482761	22.541463609916065
tr|A0A3B5XXV7|A0A3B5XXV7_WHEAT	-1.583919432333568	22.509921983878574
tr|A0A3B6U9T1|A0A3B6U9T1_WHEAT	-3.496755221733839	22.491406835674184
tr|A0A3B5ZNJ9|A0A3B5ZNJ9_WHEAT;tr|A0A3B5ZPY0|A0A3B5ZPY0_WHEAT	-3.4179153821727573	22.490736834931884
tr|A0A3B5ZUP1|A0A3B5ZUP1_WHEAT	-2.751354359902184	22.49070478065672
tr|A0A3B5ZVU6|A0A3B5ZVU6_WHEAT	-2.751354359902184	22.49070478065672
tr|A0A3B5Z3Q7|A0A3B5Z3Q7_WHEAT	3.675577874056956	22.48216396347425
tr|A0A3B5ZPK5|A0A3B5ZPK5_WHEAT	-3.2176737166057494	22.481243739129734
tr|A0A3B5YT11|A0A3B5YT11_WHEAT	-3.2173665432766585	22.481243739129734
tr|A0A3B5XWH0|A0A3B5XWH0_WHEAT	-3.190896659661732	22.481243739129734
tr|A0A3B6FZF1|A0A3B6FZF1_WHEAT	4.084744370573816	22.46019766711434
tr|A0A3P8MJ96|A0A3P8MJ96_WHEAT	-3.27199905398359	22.457166546367823
tr|Q5UKX8|Q5UKX8_WHEAT	-2.646595216004892	22.44820226132015	CDPK2
tr|A0A3B6MN04|A0A3B6MN04_WHEAT	2.3407022177285746	22.436363938075
tr|A0A3B6LIE6|A0A3B6LIE6_WHEAT	2.341892383893129	22.436363938075
tr|A0A3B5YX89|A0A3B5YX89_WHEAT	-2.0201004951005985	22.434545813352685
tr|A0A3B5ZSJ8|A0A3B5ZSJ8_WHEAT	-2.0201004951005985	22.434545813352685
tr|A0A3B6IVJ1|A0A3B6IVJ1_WHEAT	4.578130480682679	22.43197095754772
tr|A0A3B6SJA4|A0A3B6SJA4_WHEAT	-2.2865849137434044	22.41014954929049
tr|A0A3B6TRP9|A0A3B6TRP9_WHEAT	-2.2081442472631787	22.41014954929049
tr|A0A7H4LEZ8|A0A7H4LEZ8_WHEAT	4.534081130411865	22.407619790425308	CAMPLR22A2D_LOCUS1792
tr|A0A3B6DA58|A0A3B6DA58_WHEAT	4.5351817036373525	22.407619790425308
tr|A0A3B6AVL4|A0A3B6AVL4_WHEAT	4.535596061047047	22.407619790425308
tr|A0A3B6HT57|A0A3B6HT57_WHEAT	-3.995796378494681	22.39459179667165
tr|A0A3B6SCW3|A0A3B6SCW3_WHEAT	6.330508242818689	22.393008932570897
tr|A0A3B6RIX9|A0A3B6RIX9_WHEAT	6.3310090826411605	22.393008932570897
tr|A0A3B6TEQ7|A0A3B6TEQ7_WHEAT	6.330508242818689	22.393008932570897
tr|A0A3B6I3A2|A0A3B6I3A2_WHEAT	3.4144698446779773	22.346492034101384
tr|A0A3B6RSZ0|A0A3B6RSZ0_WHEAT;tr|A0A3B6SLL5|A0A3B6SLL5_WHEAT	4.600409829966603	22.332421470165567
tr|A0A3B6TSM7|A0A3B6TSM7_WHEAT	4.60075165346679	22.332421470165567
tr|A0A3B6NQU6|A0A3B6NQU6_WHEAT	3.491593317116114	22.330142126916936
tr|U3RA73|U3RA73_WHEAT	3.501537960398553	22.330142126916936	TypA1
tr|A0A3B6QJV8|A0A3B6QJV8_WHEAT	-2.584415241043168	22.30274905202669
tr|A0A3B6PGD2|A0A3B6PGD2_WHEAT	-2.1864864876516243	22.302078078323905
tr|Q7XYD2|Q7XYD2_WHEAT	-2.057765523168428	22.301244386433883
tr|A0A3B6SKW7|A0A3B6SKW7_WHEAT	2.664533505728558	22.298070211203584
tr|A0A3B6SL00|A0A3B6SL00_WHEAT;tr|A0A3B6SMC4|A0A3B6SMC4_WHEAT	3.0575538049620685	22.26666578058659
tr|A0A3B6NR60|A0A3B6NR60_WHEAT	-2.4150708920320896	22.263578646220477
tr|O49955|O49955_WHEAT	9.768480907675825	22.257221797876145	inv1
tr|A0A3B6B862|A0A3B6B862_WHEAT	-3.518729379446268	22.24207295507061
tr|K4MQ41|K4MQ41_WHEAT	-2.8520990965357567	22.24207295507061	CDPK2
tr|A0A1D6BYQ7|A0A1D6BYQ7_WHEAT	-2.464094009148627	22.232846273753275
tr|A0A3B6LQ08|A0A3B6LQ08_WHEAT	-2.801334194415407	22.188777810196907
tr|A0A3B6H385|A0A3B6H385_WHEAT	-2.341359467247625	22.181121657390182
tr|A0A3B6R6H1|A0A3B6R6H1_WHEAT	3.816245637093626	22.175278394805552
tr|A0A7G2IGA5|A0A7G2IGA5_WHEAT	-3.070153903746028	22.174539561954568	TRAES_3BF045000020CFD_c1
tr|A0A3B5YQ77|A0A3B5YQ77_WHEAT;tr|A0A3B5YQ78|A0A3B5YQ78_WHEAT	-2.0688456850686583	22.151151380237124
tr|C5H4Q7|C5H4Q7_WHEAT	-1.7827436329853696	22.13245196484726	Prx110-A
tr|W5CXQ1|W5CXQ1_WHEAT	-3.009802225252314	22.12704971257615	TRAES_3BF013700070CFD_c1
tr|A0A3B6NJT9|A0A3B6NJT9_WHEAT;tr|R9W6A6|R9W6A6_WHEAT	-2.376923005070056	22.123281721765142
tr|A0A3B6EP73|A0A3B6EP73_WHEAT	3.651695941512751	22.11387544232316
tr|A0A3B5ZRY5|A0A3B5ZRY5_WHEAT	-2.7630896419442426	22.103886281987005
tr|A0A3B5YTG1|A0A3B5YTG1_WHEAT	-2.762163912019392	22.103886281987005
tr|A0A1D5URS1|A0A1D5URS1_WHEAT	-2.3397601897504225	22.099100195161725	CAMPLR22A2D_LOCUS4880
tr|A0A7H4LNJ1|A0A7H4LNJ1_WHEAT	-2.7070240401237995	22.089432512012195	CAMPLR22A2D_LOCUS4810
tr|A0A3B6LWM1|A0A3B6LWM1_WHEAT	-2.173572825748338	22.08806873942981
tr|A0A3B6B781|A0A3B6B781_WHEAT	-2.3037521110929444	22.082733890080267
tr|A0A3B6TPU9|A0A3B6TPU9_WHEAT	-2.115801803785306	22.074836746071064
tr|A0A3B6D755|A0A3B6D755_WHEAT	4.571900821075632	22.06563151845979
tr|A0A3B6JFL7|A0A3B6JFL7_WHEAT	-1.2438983682457958	22.06563151845979
tr|A0A3B5ZUM8|A0A3B5ZUM8_WHEAT	8.278633900616965	22.03494363655103
tr|A0A3B6THV1|A0A3B6THV1_WHEAT	-3.6321262193591153	22.020684314902283
tr|A0A3B6SQ43|A0A3B6SQ43_WHEAT	-3.354242824714785	22.018756783417874
tr|A0A3B6RP58|A0A3B6RP58_WHEAT	-3.3542419803691157	22.018756783417874
tr|A0A3B6EBL0|A0A3B6EBL0_WHEAT	2.8176593519953235	22.016990411924823
tr|A0A3B5Z4W7|A0A3B5Z4W7_WHEAT	2.5441533826690503	22.00410303447608
tr|A0A3B6HUR4|A0A3B6HUR4_WHEAT	4.944083860254113	21.961722158868657
tr|A0A3B6ASQ9|A0A3B6ASQ9_WHEAT	-2.0786918009757698	21.96009774413056
tr|A0A3B6RMS7|A0A3B6RMS7_WHEAT	-3.5079760084343987	21.957308071484533
tr|A0A3B6RJN5|A0A3B6RJN5_WHEAT	-3.507279643178063	21.955561147641745
tr|A0A3B6LXS1|A0A3B6LXS1_WHEAT;tr|A0A3B6LXW9|A0A3B6LXW9_WHEAT	5.857619024338462	21.94893321440473
tr|A0A3B6MNB6|A0A3B6MNB6_WHEAT	2.581883435880703	21.92900032683469
tr|A0A3B6HZI5|A0A3B6HZI5_WHEAT	5.355275303665711	21.916503158642996
tr|A0A3B6D567|A0A3B6D567_WHEAT;tr|A0A7H4LAM2|A0A7H4LAM2_WHEAT;tr|H9CWE9|H9CWE9_WHEAT	-3.4243599767943422	21.90737198870792
tr|A0A3B6TKT3|A0A3B6TKT3_WHEAT	-2.7416250252638887	21.8782400052765
tr|A0A3B6D7P2|A0A3B6D7P2_WHEAT	-4.333819289333411	21.86568744137887
tr|W5F0E6|W5F0E6_WHEAT	8.0897276731872	21.859498544430963	rbcS
tr|A0A0U2V4D5|A0A0U2V4D5_WHEAT	8.090010084713533	21.859498544430963	rbcS
tr|Q9SAW6|Q9SAW6_WHEAT	8.085559446185485	21.859498544430963	rbcS
tr|Q9SAW5|Q9SAW5_WHEAT	8.091185699688449	21.859498544430963	rbcS
tr|Q41582|Q41582_WHEAT	8.089290263407253	21.859498544430963
tr|A0A1D5YF62|A0A1D5YF62_WHEAT	-2.1997646725012765	21.82300691260181
tr|A0A3B6HT79|A0A3B6HT79_WHEAT	-1.18136025985226	21.791189038281733
tr|A0A3B6EN56|A0A3B6EN56_WHEAT	-2.9779909510941964	21.77777250622168
tr|A0A077S002|A0A077S002_WHEAT	-4.188765437130238	21.775990049801177	TRAES_3BF184200020CFD_c1
tr|A0A3B6NR18|A0A3B6NR18_WHEAT	-2.248622852387041	21.77205942786777
tr|A0A3B5ZX03|A0A3B5ZX03_WHEAT	-3.324701276310235	21.76698200575446
tr|A0A3B5Y0Z4|A0A3B5Y0Z4_WHEAT	-3.3246552857914606	21.76698200575446
tr|A0A3B5YQX5|A0A3B5YQX5_WHEAT	-3.254708785261566	21.756850795106164
tr|A0A3B6JD95|A0A3B6JD95_WHEAT	-2.521397137835406	21.73049750435356
tr|A0A3B6SKK1|A0A3B6SKK1_WHEAT	-4.563343295433684	21.698409418644964
tr|A0A3B6RKF9|A0A3B6RKF9_WHEAT	-4.512167787173715	21.698409418644964
tr|A0A3B6TSY3|A0A3B6TSY3_WHEAT	-4.512151220407439	21.698409418644964
tr|A0A1D5V172|A0A1D5V172_WHEAT	-4.79845057271703	21.695699901345694	CAMPLR22A2D_LOCUS1358
tr|A0A3B6C1T6|A0A3B6C1T6_WHEAT	-4.79845057271703	21.695699901345694
tr|A0A3B6B6I4|A0A3B6B6I4_WHEAT	-2.489229457748776	21.683547622312897
tr|A0A3B6NP49|A0A3B6NP49_WHEAT	3.563010017584654	21.671377946334307
tr|A0A3B6TGM1|A0A3B6TGM1_WHEAT	-3.0521919106372875	21.65536099885204
tr|A0A3B5YVW2|A0A3B5YVW2_WHEAT	2.1811446314198206	21.63107595645336
tr|A0A3B6SUV5|A0A3B6SUV5_WHEAT	5.377790088272018	21.62073271841383
tr|A0A3B6SNU7|A0A3B6SNU7_WHEAT	-3.2991449817763585	21.58876235768404
tr|A0A3B6KTI7|A0A3B6KTI7_WHEAT	4.469855903686547	21.58178208963301
tr|A0A3B6C8E1|A0A3B6C8E1_WHEAT	-4.130364167571827	21.54515684147386
tr|A0A3B6THN4|A0A3B6THN4_WHEAT	-4.090743956657614	21.54515684147386
tr|A0A3B6SHV0|A0A3B6SHV0_WHEAT	-4.152038431349217	21.54515684147386
tr|A0A3B5XXG9|A0A3B5XXG9_WHEAT	-4.316121582504364	21.5186537159035
tr|A0A3B5XW85|A0A3B5XW85_WHEAT;tr|A0A3B5XWJ2|A0A3B5XWJ2_WHEAT	-4.316125478976885	21.5186537159035
tr|Q5PSM6|Q5PSM6_WHEAT	-2.2938304268236127	21.506969899148995
tr|A0A077S4K0|A0A077S4K0_WHEAT	-5.590896200725938	21.477437942705578	TRAES_3BF039300210CFD_c1
tr|A0A3B6B215|A0A3B6B215_WHEAT	5.86424355928556	21.47529540642365
tr|A0A3B6RFE9|A0A3B6RFE9_WHEAT	3.034763150834916	21.474302266635345
tr|A0A3B6SA00|A0A3B6SA00_WHEAT	-3.867308862349321	21.470285571321966
tr|A0A3B6LX08|A0A3B6LX08_WHEAT	-2.1632550519717078	21.466977877706903
tr|A0A3B6JIV5|A0A3B6JIV5_WHEAT	-4.066321522753946	21.46435956344934
tr|A0A3B6T784|A0A3B6T784_WHEAT	3.0980936198033566	21.44946648470019
tr|A0A3B6TMZ1|A0A3B6TMZ1_WHEAT	-7.37773188380876	21.446134335655863
tr|A0A3B6LSJ2|A0A3B6LSJ2_WHEAT	-3.2338779298606464	21.43788976812094
tr|A0A3B5XWC9|A0A3B5XWC9_WHEAT	4.6501542693656	21.43429615300223
tr|A0A3B6TKS2|A0A3B6TKS2_WHEAT;tr|A0A3B6TT20|A0A3B6TT20_WHEAT	-3.826239081228755	21.42891399402969
tr|A0A3B6SS76|A0A3B6SS76_WHEAT	-2.726737755161444	21.42847948580638
tr|A0A3B6HPG5|A0A3B6HPG5_WHEAT	-3.249501043810035	21.4121433079897
tr|A0A3B6ISU2|A0A3B6ISU2_WHEAT	-3.2494565730391147	21.4121433079897
tr|A0A3B6HRH1|A0A3B6HRH1_WHEAT	-3.249501043810035	21.4121433079897
tr|A0A3B6LZ67|A0A3B6LZ67_WHEAT	-2.1167883966011924	21.40970909853894
tr|A0A3B6HVQ7|A0A3B6HVQ7_WHEAT	4.074433554622466	21.40869751767578
tr|A0A3B6EK99|A0A3B6EK99_WHEAT	-3.971935412567341	21.40627720613314
tr|A0A3B6GXZ2|A0A3B6GXZ2_WHEAT	-3.9747973485809514	21.40627720613314
tr|A0A3B6GUP4|A0A3B6GUP4_WHEAT	2.8401127664447343	21.40117465850967
tr|A0A3B6PUT1|A0A3B6PUT1_WHEAT	-4.242063722758844	21.39553522955873
tr|A0A3B6HSC4|A0A3B6HSC4_WHEAT	-3.8851351035266073	21.392428748385587
tr|A0A3B6MPZ1|A0A3B6MPZ1_WHEAT	-2.6825449636687324	21.392428748385587
tr|A0A1D5UK41|A0A1D5UK41_WHEAT	-2.646595216004892	21.38319848295805	CAMPLR22A2D_LOCUS4557
tr|A0A3B6CCT4|A0A3B6CCT4_WHEAT	-2.646595216004892	21.38319848295805
tr|B2KTA0|B2KTA0_WHEAT	-2.646595216004892	21.38319848295805	CPK2
tr|A0A3B6I3K1|A0A3B6I3K1_WHEAT	3.4518341446865803	21.36031669545536
tr|Q45NB5|Q45NB5_WHEAT;tr|Q45NB6|Q45NB6_WHEAT	-2.7284578122296925	21.34920260196524	GS1
tr|A0A3B6IIX3|A0A3B6IIX3_WHEAT	2.582007800410142	21.348949990448805
tr|A0A7H4LP34|A0A7H4LP34_WHEAT	-2.293323464620955	21.34320888574634	CAMPLR22A2D_LOCUS5004
tr|A0A3B5ZMV3|A0A3B5ZMV3_WHEAT	3.4588596191544467	21.32110710660425
tr|A0A3B5XTZ8|A0A3B5XTZ8_WHEAT	3.494613867770719	21.32110710660425
tr|O82072|O82072_WHEAT	-1.7583493009615438	21.31905013044233	PEPC
tr|A0A3B6HPD4|A0A3B6HPD4_WHEAT	-4.323849610650488	21.31851001296527
tr|A0A3B5YX67|A0A3B5YX67_WHEAT	2.68883833514192	21.316059759411647
tr|A0A3B6N4D5|A0A3B6N4D5_WHEAT	6.395993729463945	21.29931862089266
tr|A0A3B6MV88|A0A3B6MV88_WHEAT	-2.4720433562586406	21.297923596455785
tr|A0A3B5XVT3|A0A3B5XVT3_WHEAT	3.213844872356116	21.28835288083759
tr|A0A3B6FSD2|A0A3B6FSD2_WHEAT	-5.697441750783714	21.27591581771871
tr|A0A3B6PNT2|A0A3B6PNT2_WHEAT	3.1879295088150648	21.23576862638703
tr|A0A3B6B0S4|A0A3B6B0S4_WHEAT	-3.900420612333431	21.222794456953903
tr|A0A3B6IY65|A0A3B6IY65_WHEAT	3.650985998905122	21.21576007948217
tr|A0A3B6B4H8|A0A3B6B4H8_WHEAT	-3.194705057359209	21.193873407200563
tr|A0A3B6LUF4|A0A3B6LUF4_WHEAT	-3.9539428939052503	21.18789313080955
tr|A0A3B6HRY7|A0A3B6HRY7_WHEAT	4.450000287118317	21.171758343559308
tr|A0A3B6JL46|A0A3B6JL46_WHEAT	4.459371642710135	21.16837951514253
tr|A0A3B6A2I8|A0A3B6A2I8_WHEAT	9.26860292956871	21.16187922915396
tr|A0A3B6U962|A0A3B6U962_WHEAT	9.26860292956871	21.16187922915396
tr|A0A3B6N1F1|A0A3B6N1F1_WHEAT	9.26860292956871	21.16187922915396
tr|A0A3B6NM20|A0A3B6NM20_WHEAT	9.26860292956871	21.16187922915396
tr|A0A3B6MZT6|A0A3B6MZT6_WHEAT	9.26860292956871	21.16187922915396
tr|A0A3B6PHP0|A0A3B6PHP0_WHEAT;tr|A0A3B6PHQ9|A0A3B6PHQ9_WHEAT	9.26860292956871	21.16187922915396
tr|A0A3B6KRK2|A0A3B6KRK2_WHEAT	9.26860292956871	21.16187922915396
sp|Q9ZRB0|TBB3_WHEAT;tr|A0A3B6PKU0|A0A3B6PKU0_WHEAT	-2.269743692612291	21.146864607306885	TUBB3
tr|A0A3B6GX40|A0A3B6GX40_WHEAT	-2.09871852246884	21.146864607306885
tr|A0A1D6BQY9|A0A1D6BQY9_WHEAT	-2.27051636897174	21.146864607306885
tr|A0A3B6PND9|A0A3B6PND9_WHEAT	5.517138896771344	21.146043215930856
tr|A0A3B6EM35|A0A3B6EM35_WHEAT	3.4473661812562124	21.1410428768431
tr|A0A3B6EBL8|A0A3B6EBL8_WHEAT	3.8991536856564726	21.10596817225276
tr|W5C4N4|W5C4N4_WHEAT	-1.911284302722128	21.102850419348798	CAMPLR22A2D_LOCUS1025
tr|A0A3B6B6C6|A0A3B6B6C6_WHEAT	-2.1814420047999983	21.096330024105008
tr|A0A3B6B6Q1|A0A3B6B6Q1_WHEAT	-2.2242605215538527	21.096330024105008
tr|A0A3B5ZTV2|A0A3B5ZTV2_WHEAT	3.1635550542645414	21.08046426234129
tr|A0A7H1K1T7|A0A7H1K1T7_WHEAT	-3.083795155099327	21.06508422551245	WDAI
tr|A0A3B6JQD7|A0A3B6JQD7_WHEAT	-2.588213834121542	21.06333791531724
tr|A0A3B6BY70|A0A3B6BY70_WHEAT	-3.305268779870374	21.05837023144764
tr|Q8LL15|Q8LL15_WHEAT	-2.5088864281736263	21.04484324690188
tr|A0A3B6QP39|A0A3B6QP39_WHEAT	4.293885969700564	21.041888425344677
tr|A0A3B6CBL2|A0A3B6CBL2_WHEAT	-2.324744427909338	21.03988654604088
tr|A0A3B5XU69|A0A3B5XU69_WHEAT;tr|A0A3B5YSC4|A0A3B5YSC4_WHEAT	2.7687825306998137	21.03988654604088
tr|A0A3B6D9U0|A0A3B6D9U0_WHEAT	-2.676456733935541	20.98756847430177
tr|A0A3B6RQD1|A0A3B6RQD1_WHEAT;tr|A0A3B6TWP7|A0A3B6TWP7_WHEAT	-2.1263225073016616	20.987398725383883
tr|A0A3B6JPH0|A0A3B6JPH0_WHEAT	2.4869294971190863	20.986389295255208
tr|A0A3B6IWZ3|A0A3B6IWZ3_WHEAT	2.4866013744419107	20.986389295255208
tr|A0A3B6MID4|A0A3B6MID4_WHEAT	4.857326722723995	20.98213592508788
tr|A0A3B5XU58|A0A3B5XU58_WHEAT	-2.602640075406636	20.960114559262166
tr|W5D122|W5D122_WHEAT	2.9545090161648955	20.944524434985823	TRAES_3BF042100010CFD_c1
tr|A0A3B6LR86|A0A3B6LR86_WHEAT	-2.7645620015827714	20.94124989285088
tr|A0A3B6C068|A0A3B6C068_WHEAT	4.369727981117904	20.92212827223923
tr|A0A3B6HU75|A0A3B6HU75_WHEAT	-2.3003501620956994	20.917154664563377
tr|A0A3B6NRD3|A0A3B6NRD3_WHEAT	-2.821166862259619	20.90949009970002
tr|A0A3B6PM68|A0A3B6PM68_WHEAT	-2.476905972681096	20.885604999971264
tr|A0A1D5WD85|A0A1D5WD85_WHEAT	-4.197083236921542	20.873677129053807
tr|A0A3B6C090|A0A3B6C090_WHEAT;tr|A0A3B6C0E6|A0A3B6C0E6_WHEAT	-3.796089228964149	20.864950005469787
tr|A0A3B5XZ54|A0A3B5XZ54_WHEAT	2.4922325269466814	20.84564616460771
tr|A0A3B6LUV6|A0A3B6LUV6_WHEAT	-2.344144800945631	20.826531637703777
tr|A0A3B6GUI9|A0A3B6GUI9_WHEAT	-2.969595927151879	20.818730856115756
tr|A0A3B6LKP7|A0A3B6LKP7_WHEAT	2.214174868582017	20.81256205220711
tr|A0A3B6RC74|A0A3B6RC74_WHEAT	-2.585609238202968	20.777270907869067
tr|D8L9B3|D8L9B3_WHEAT	-1.9475959266337208	20.774520109975136	pdil4-1
tr|A0A3B6SD05|A0A3B6SD05_WHEAT	3.5744550140183398	20.762111452934228
tr|A0A3B5ZT18|A0A3B5ZT18_WHEAT	2.3013952907432165	20.746447901133635
tr|A0A3B6ILY9|A0A3B6ILY9_WHEAT	-4.278344048758738	20.743511223936338
tr|A0A3B6KNB1|A0A3B6KNB1_WHEAT	3.019903316503474	20.7433576838284
tr|W5GEB7|W5GEB7_WHEAT	-2.7954851247854045	20.718954147786675
tr|A0A3B6TV45|A0A3B6TV45_WHEAT	-2.7632359096457866	20.711395247715345
tr|A0A1D5UMI8|A0A1D5UMI8_WHEAT;tr|A0A3B6CBK4|A0A3B6CBK4_WHEAT	3.594289966168551	20.701952009727897	CAMPLR22A2D_LOCUS3538
tr|A0A3B6B185|A0A3B6B185_WHEAT	3.594289966168551	20.701952009727897
tr|A0A3B6CIE0|A0A3B6CIE0_WHEAT	3.242677867760872	20.688579570249487
tr|A0A3B5ZQQ1|A0A3B5ZQQ1_WHEAT	4.654718759833181	20.671379159977025
tr|A0A3B6PQN9|A0A3B6PQN9_WHEAT	-4.853509484568796	20.65067785815705
tr|A0A3B6TYS2|A0A3B6TYS2_WHEAT	-2.131953854864013	20.65038482008481
tr|A0A3B6QHV5|A0A3B6QHV5_WHEAT	5.1009438076238425	20.64332331132132
tr|Q6RUJ2|Q6RUJ2_WHEAT	-4.078017293960613	20.63484704335503	GS
tr|A0A3B6RJA9|A0A3B6RJA9_WHEAT;tr|A0A3B6RNB8|A0A3B6RNB8_WHEAT	3.012298522145709	20.587559670383914
tr|A0A077RFC2|A0A077RFC2_WHEAT	3.663778940604972	20.584837099063087	TRAES_3BF154700090CFD_c1
tr|A0A3B6GX30|A0A3B6GX30_WHEAT	3.663509907986905	20.584837099063087
tr|Q8W431|Q8W431_WHEAT	3.906427218886152	20.571145644673884	6-SFT
tr|A0A3B6EPI5|A0A3B6EPI5_WHEAT	-3.7857870331065246	20.55601754255562
tr|A0A3B6U1V6|A0A3B6U1V6_WHEAT	-2.112514662099307	20.545070078036776
tr|A0A3B6ILK9|A0A3B6ILK9_WHEAT	-4.163175983735479	20.542075955928
tr|A0A3B6IVF8|A0A3B6IVF8_WHEAT	5.0204762262670855	20.52526803371618
tr|A0A3B6IXY9|A0A3B6IXY9_WHEAT	5.0204762262670855	20.52526803371618
tr|A0A3B6JG13|A0A3B6JG13_WHEAT	-2.922834566719137	20.478246347729844
tr|A0A3B6ITN1|A0A3B6ITN1_WHEAT;tr|A0A3B6IW38|A0A3B6IW38_WHEAT	-3.935432528578787	20.4775612921316
tr|A0A3B6U5U5|A0A3B6U5U5_WHEAT	-3.306928143244148	20.47302321595537
tr|A0A3B6RFT6|A0A3B6RFT6_WHEAT	3.478546281922428	20.46524132659912
tr|A0A3B6H0P6|A0A3B6H0P6_WHEAT	-1.8110248261584443	20.460134294637065
tr|A0A7H4LJG3|A0A7H4LJG3_WHEAT	-4.079941866268342	20.443068775629065	CAMPLR22A2D_LOCUS3364
tr|A0A3B6C8L8|A0A3B6C8L8_WHEAT;tr|A0A3B6DFJ8|A0A3B6DFJ8_WHEAT	-4.079941866268342	20.443068775629065
tr|W5D450|W5D450_WHEAT	3.136287410732772	20.441861790362463	TRAES_3BF069700030CFD_c1
tr|A0A3B6QK50|A0A3B6QK50_WHEAT	-3.096020718658857	20.440748435578048
tr|A0A3B6NT22|A0A3B6NT22_WHEAT	-3.0869512681809037	20.440748435578048
tr|A0A3B6TIX4|A0A3B6TIX4_WHEAT;tr|A0A3B6TQD5|A0A3B6TQD5_WHEAT	3.849821781674427	20.439067168731853
tr|A0A3B6PPX6|A0A3B6PPX6_WHEAT	4.501918208652457	20.40821528686949
tr|A0A3B6ARN8|A0A3B6ARN8_WHEAT	4.497134619793215	20.403521610378025
tr|A0A3B6PJ56|A0A3B6PJ56_WHEAT	2.9472490455206763	20.388062137453915
tr|A0A3B6QEB1|A0A3B6QEB1_WHEAT	2.948042744305636	20.388062137453915
tr|A0A3B6QC66|A0A3B6QC66_WHEAT	2.9495630073471206	20.388062137453915
tr|A0A3B5YVJ5|A0A3B5YVJ5_WHEAT	-1.652906236294789	20.38672722694728
tr|A0A3B5YUK3|A0A3B5YUK3_WHEAT	-1.6524592906865525	20.38672722694728
tr|A0A3B5ZRE8|A0A3B5ZRE8_WHEAT	-1.6135600760906097	20.38672722694728
tr|C6ES53|C6ES53_WHEAT	-5.309084021118992	20.386062523183924	Prx111-A
sp|P00871|RBS1_WHEAT	4.763728964465243	20.384552122677757	RBCS1
tr|A0A3B6DK15|A0A3B6DK15_WHEAT	3.931119033904587	20.379143265370697
tr|A0A3B6LVN0|A0A3B6LVN0_WHEAT	4.511389623078814	20.356444298423764
tr|A0A3B6KRV2|A0A3B6KRV2_WHEAT	4.516673567556848	20.356444298423764
tr|A0A3B6C9B5|A0A3B6C9B5_WHEAT;tr|W5GLX4|W5GLX4_WHEAT	-2.027941148747378	20.332939632368404
tr|A0A3B6LTS1|A0A3B6LTS1_WHEAT	3.8882118358151594	20.31988013420389
tr|A0A3B6SIC2|A0A3B6SIC2_WHEAT	3.618237678349097	20.31775972677028
tr|A0A3B6PNI9|A0A3B6PNI9_WHEAT	4.828543528861239	20.30883177663928
tr|A0A3B6NQK6|A0A3B6NQK6_WHEAT	4.828543528861239	20.30883177663928
sp|P69443|ATPE_WHEAT;tr|A0A3B6MJL1|A0A3B6MJL1_WHEAT;tr|S4Z0A5|S4Z0A5_WHEAT	4.924033108897362	20.297904423553216	atpE
tr|A0A3B6EC21|A0A3B6EC21_WHEAT	3.295684997553894	20.29554192042089
tr|A0A077RR71|A0A077RR71_WHEAT	3.295174458118025	20.29554192042089	TRAES_3BF060500130CFD_c1
tr|A0A3B6GKH1|A0A3B6GKH1_WHEAT	3.295490053660715	20.29554192042089
tr|A0A3B6FV54|A0A3B6FV54_WHEAT	-2.4049166780669315	20.29548805683376
tr|A0A3B6GKR0|A0A3B6GKR0_WHEAT	3.330680885446188	20.29548805683376
tr|A0A3B6IR97|A0A3B6IR97_WHEAT	-1.1792086778404771	20.29530701832571
tr|F8S6U5|F8S6U5_WHEAT	-3.7693383437273833	20.27739180517653	Pr-1-15
tr|A0A3B6AQ84|A0A3B6AQ84_WHEAT;tr|A0A3B6ARF9|A0A3B6ARF9_WHEAT;tr|A0A3B6BY21|A0A3B6BY21_WHEAT;tr|A0A3B6D5G7|A0A3B6D5G7_WHEAT;tr|A0A7H4LAV3|A0A7H4LAV3_WHEAT	-3.0325283210137752	20.276989389056197
tr|A0A3B6LVI4|A0A3B6LVI4_WHEAT	4.866583774876125	20.26695091572968
tr|A0A3B5Y1I4|A0A3B5Y1I4_WHEAT;tr|A0A3B5ZW13|A0A3B5ZW13_WHEAT	-3.236396370795977	20.256497825174783
tr|A0A3B6TZ67|A0A3B6TZ67_WHEAT;tr|A0A3B6U9P0|A0A3B6U9P0_WHEAT;tr|A0A3B6UA75|A0A3B6UA75_WHEAT	-3.641679804340932	20.23557656786306
tr|A0A3B6EBY2|A0A3B6EBY2_WHEAT	5.9857123972942095	20.22530937395216
tr|A0A3B6GNG7|A0A3B6GNG7_WHEAT	5.98573021808788	20.22530937395216
tr|A0A3B6NRL1|A0A3B6NRL1_WHEAT;tr|A0A3B6QHJ7|A0A3B6QHJ7_WHEAT	-2.709344413251082	20.2200689363832
tr|A0A3B6RA84|A0A3B6RA84_WHEAT	-3.239890328560402	20.21832919876729
sp|P27572|NU4M_WHEAT	-3.269067586955132	20.20036735739485	ND4
tr|A0A3B6RAC5|A0A3B6RAC5_WHEAT	-3.499687065823412	20.199757636758576
tr|A0A3B6RAH7|A0A3B6RAH7_WHEAT	-3.499687065823412	20.199757636758576
tr|A0A3B6I7C3|A0A3B6I7C3_WHEAT	-3.499789712572223	20.199757636758576
tr|A0A3B6RC24|A0A3B6RC24_WHEAT	-3.150545792636485	20.186697342265287
tr|A0A3B6I091|A0A3B6I091_WHEAT	-2.800359864261813	20.17536762858997
tr|A0A3B6R8R3|A0A3B6R8R3_WHEAT	-2.800359864261813	20.17536762858997
tr|A0A3B6IYF2|A0A3B6IYF2_WHEAT	-2.2379157105180307	20.16118577861789
tr|A0A3B5ZVI9|A0A3B5ZVI9_WHEAT	3.6372276614217474	20.15751460729564
tr|Q4U1A3|Q4U1A3_WHEAT	-2.6110990859792227	20.147194205280044
tr|A0A3B6TW58|A0A3B6TW58_WHEAT	5.993376749360158	20.127960133465304
tr|A0A3B6RNK6|A0A3B6RNK6_WHEAT	3.85973773260297	20.127960133465304
tr|A0A3B6C6Q9|A0A3B6C6Q9_WHEAT	5.845960640783932	20.12692279373485
tr|A0A3B6EKG1|A0A3B6EKG1_WHEAT	-2.94654407210442	20.12408500395696
tr|F1JYU7|F1JYU7_WHEAT	-4.847344272729446	20.119102289097142	hir2
tr|C9W328|C9W328_WHEAT;tr|F1JYU6|F1JYU6_WHEAT	-4.847344272729446	20.119102289097142	HIR2
tr|A0A3B6U675|A0A3B6U675_WHEAT	3.416058151645843	20.096003968497648
tr|A0A3B6JMY4|A0A3B6JMY4_WHEAT;tr|A0A3B6JPR5|A0A3B6JPR5_WHEAT;tr|A0A3B6JQ63|A0A3B6JQ63_WHEAT	5.0204762262670855	20.089356469954385
tr|A0A3B6JNH3|A0A3B6JNH3_WHEAT	5.0204762262670855	20.089356469954385
tr|A0A080YUA1|A0A080YUA1_WHEAT	-5.240457610982793	20.069649261777982	TRAES_3BF026000070CFD_c1
tr|A0A3B6IX04|A0A3B6IX04_WHEAT	-3.720661992021112	20.069597728698067
tr|A0A3B6KBU5|A0A3B6KBU5_WHEAT;tr|A0A3B6KF47|A0A3B6KF47_WHEAT	-2.83879262504457	20.05746512509092
tr|A0A3B6TQD3|A0A3B6TQD3_WHEAT	-2.153589421046873	20.025851655570094
tr|A0A3B6GSV9|A0A3B6GSV9_WHEAT	-4.016618357490738	20.02098933832965
tr|A0A3B6EPA3|A0A3B6EPA3_WHEAT	4.078523661819324	19.987317177471027
tr|A0A3B6KLR7|A0A3B6KLR7_WHEAT	-2.698241607009465	19.97438541296848
tr|Q9ZTW6|Q9ZTW6_WHEAT	-3.961531342746632	19.97433697177533
tr|A0A3B6IPG9|A0A3B6IPG9_WHEAT	5.700467911829382	19.97393057155108
tr|A0A3B6D450|A0A3B6D450_WHEAT	3.8302244903501337	19.97166356477469
tr|A0A3B6APF8|A0A3B6APF8_WHEAT	3.83029852675005	19.97166356477469
tr|A0A3B6HTC5|A0A3B6HTC5_WHEAT	-3.2817077721055576	19.96542542488907
tr|A0A3B6MTB1|A0A3B6MTB1_WHEAT	-1.9106904435171028	19.965297858552397
tr|A0A077S1B6|A0A077S1B6_WHEAT	-2.670975214597308	19.95916981070205	TRAES_3BF026400010CFD_c1
tr|A0A077RW09|A0A077RW09_WHEAT	-3.0406378761781534	19.956200386043715	TRAES_3BF083000150CFD_c1
tr|A0A3B6LFM4|A0A3B6LFM4_WHEAT	2.4520023670977427	19.92626565624572
tr|A0A3B6C702|A0A3B6C702_WHEAT	4.186198088516989	19.926092253199972
tr|A0A2X0TTV1|A0A2X0TTV1_WHEAT	3.645241424350497	19.926092253199972	CAMPLR22A2D_LOCUS2785
tr|A0A3B6KQL2|A0A3B6KQL2_WHEAT	-5.691910795939252	19.9203636940669
tr|A0A3B6NRC2|A0A3B6NRC2_WHEAT	-1.6652467397683393	19.91393288688345
tr|A0A3B6BZ85|A0A3B6BZ85_WHEAT	4.83255489915322	19.910805428284288
tr|A0A3B6D9B3|A0A3B6D9B3_WHEAT	4.83255489915322	19.910805428284288
tr|A0A3B6IJ76|A0A3B6IJ76_WHEAT	-2.5791988729928934	19.90634323655932
tr|A0A3B6ILV9|A0A3B6ILV9_WHEAT	-2.580930570662927	19.90634323655932
tr|I6QQ39|I6QQ39_WHEAT	-2.576857739074171	19.90634323655932	Glo-3A
tr|A0A3B6C7F1|A0A3B6C7F1_WHEAT	4.755861970008216	19.89822539244406
tr|A0A3B5XXZ7|A0A3B5XXZ7_WHEAT	-3.0147049088075897	19.8937068368256
tr|A0A3B6CEA3|A0A3B6CEA3_WHEAT	-3.994557180348092	19.8724620719093
tr|A0A3B6I619|A0A3B6I619_WHEAT	-2.3916104994912306	19.86048977418527
tr|A0A3B6LIH1|A0A3B6LIH1_WHEAT	4.887617977375128	19.846510307925552
tr|A0A077RQZ5|A0A077RQZ5_WHEAT	3.0914471791769693	19.845203619584343	TRAES_3BF007300050CFD_c1
tr|A0A3B6DJF2|A0A3B6DJF2_WHEAT	-4.111897870511917	19.842570823106065
tr|A0A3B6JIH4|A0A3B6JIH4_WHEAT	-3.574528804786651	19.828516089319308
tr|A0A3B6MNI8|A0A3B6MNI8_WHEAT	6.248415931388499	19.824412319421253
tr|A0A3B6H0E6|A0A3B6H0E6_WHEAT	2.7851381756519507	19.818917105045177
tr|A0A3B6QGD9|A0A3B6QGD9_WHEAT	-1.7845808416659978	19.808838022578687
tr|A0A3B6QH16|A0A3B6QH16_WHEAT	-1.7835440340851152	19.808838022578687
tr|Q8LLM5|Q8LLM5_WHEAT	-3.9303834136731712	19.80490487028031	pxc1A
tr|A0A3B6GPB8|A0A3B6GPB8_WHEAT	-3.980407089587893	19.803430343885704
tr|A0A3B6MWY1|A0A3B6MWY1_WHEAT	5.036046074324729	19.799842572192123
tr|A0A3B6MVT1|A0A3B6MVT1_WHEAT	5.040065345446992	19.799842572192123
tr|A0A3B6CE27|A0A3B6CE27_WHEAT	-2.558515825758377	19.784800238156752
sp|D5MTF8|HGL1D_WHEAT	-2.528593989702945	19.77695664632516	GLU1D
tr|A0A3B6LVS7|A0A3B6LVS7_WHEAT	9.26860292956871	19.76254265426763
tr|A0A3B6EPA9|A0A3B6EPA9_WHEAT	-2.3987989934489518	19.756923540926177
tr|A0A3B6FGM9|A0A3B6FGM9_WHEAT	-1.268813649078339	19.703965221841223
tr|A0A3B6C0M4|A0A3B6C0M4_WHEAT;tr|A0A3B6C380|A0A3B6C380_WHEAT	-1.9727708471840577	19.696854080427595
tr|A0A3B6B5V6|A0A3B6B5V6_WHEAT	-2.297859167338472	19.69068672391804
tr|A0A3B6N032|A0A3B6N032_WHEAT	-2.8928276896403653	19.684208986867464
tr|A0A3B6KFA2|A0A3B6KFA2_WHEAT	4.771666019827898	19.68159385269086
tr|A0A3B6EH65|A0A3B6EH65_WHEAT	3.48121153720967	19.6674041015588
tr|A0A3B6RPC7|A0A3B6RPC7_WHEAT	-2.2174617366194065	19.65686453236075
tr|A0A3B6TCF4|A0A3B6TCF4_WHEAT	2.2969402925463998	19.654941080721333
sp|Q9ZRB1|TBB2_WHEAT	-2.159093567045884	19.64851302438242	TUBB2
tr|A0A3B5ZNQ8|A0A3B5ZNQ8_WHEAT;tr|A0A7S5RZ51|A0A7S5RZ51_WHEAT	5.753652658020721	19.64107073325715
tr|A0A3B6RN90|A0A3B6RN90_WHEAT;tr|A0A3B6RNF9|A0A3B6RNF9_WHEAT;tr|A0A3B6SKC0|A0A3B6SKC0_WHEAT;tr|A0A3B6SNW4|A0A3B6SNW4_WHEAT;tr|A0A3B6TP21|A0A3B6TP21_WHEAT;tr|A0A3B6TV22|A0A3B6TV22_WHEAT	-2.730681465474043	19.63201429942356
tr|A0A0M3LQU0|A0A0M3LQU0_WHEAT;tr|A0A481S232|A0A481S232_WHEAT	-2.406009149666512	19.624908823260576	ARP1
tr|A0A3B6LFV2|A0A3B6LFV2_WHEAT	-3.4884829635946697	19.616839293189404
tr|A0A3B6RAM3|A0A3B6RAM3_WHEAT	-3.336559780428344	19.59643337075788
tr|A0A3B6JI52|A0A3B6JI52_WHEAT	-1.9950487560985448	19.58419301894269
tr|A0A3B6SMM3|A0A3B6SMM3_WHEAT	3.654070543903573	19.58285952424973
tr|A0A3B6KJ88|A0A3B6KJ88_WHEAT	4.003727127775564	19.577637827829403
tr|A0A3B6U4U3|A0A3B6U4U3_WHEAT	2.1298314512503502	19.57007148636628
tr|A0A3B6NTA7|A0A3B6NTA7_WHEAT	-5.671408566072775	19.568313523884417
tr|A0A3B6KG15|A0A3B6KG15_WHEAT	-2.996879193074764	19.567312083584063
tr|A0A1D5UU04|A0A1D5UU04_WHEAT	-2.2478203200090885	19.55049285893529	CAMPLR22A2D_LOCUS5726
tr|A0A7H4LR54|A0A7H4LR54_WHEAT	-2.2371837119174662	19.55049285893529	CAMPLR22A2D_LOCUS5727
tr|A0A3B5XXY0|A0A3B5XXY0_WHEAT	3.1635550542645414	19.537957283982752
tr|A0A7S5VAC3|A0A7S5VAC3_WHEAT	2.6658303872133438	19.519520974666698
tr|D8L9A2|D8L9A2_WHEAT	-7.214900936702763	19.513817009894986	pdil2-1
tr|A0A7H4LDH6|A0A7H4LDH6_WHEAT	2.974836452135239	19.49697595992321	CAMPLR22A2D_LOCUS1264
tr|A0A3B6KBT5|A0A3B6KBT5_WHEAT	-2.2726118017195955	19.49573667247748
tr|A0A3B6KFE1|A0A3B6KFE1_WHEAT	2.205296722068018	19.493110736664004
tr|A0A3B6J0B3|A0A3B6J0B3_WHEAT	5.568501820164074	19.49274474888751
tr|A0A3B6AWH6|A0A3B6AWH6_WHEAT	5.274767577964136	19.478745578270583
tr|A0A1D5UZL0|A0A1D5UZL0_WHEAT	5.274767577964136	19.478745578270583	CAMPLR22A2D_LOCUS2070
tr|A0A3B6DB43|A0A3B6DB43_WHEAT	5.274767577964136	19.4759669703434
tr|A0A1D5UZL7|A0A1D5UZL7_WHEAT;tr|A0A3B6DAJ9|A0A3B6DAJ9_WHEAT	5.274767577964136	19.4759669703434	CAMPLR22A2D_LOCUS2071
tr|A0A3B6AWX4|A0A3B6AWX4_WHEAT	5.274767577964136	19.4759669703434
tr|A0A3B6HRP4|A0A3B6HRP4_WHEAT	4.012456170385563	19.45495813937655
tr|Q6S9D8|Q6S9D8_WHEAT	2.4941198027151423	19.43907340746184
tr|A0A3B5XV34|A0A3B5XV34_WHEAT	2.5298548077727294	19.43907340746184
tr|A0A3B6ES56|A0A3B6ES56_WHEAT	3.3249127603206405	19.43845278064232
tr|Q9FRZ5|Q9FRZ5_WHEAT	8.670541155926285	19.434605959890177	rbcS
tr|A0A3B6AZK5|A0A3B6AZK5_WHEAT;tr|A0A3B6B0V9|A0A3B6B0V9_WHEAT	-3.0724251521003483	19.43418258483467
tr|A0A3B6CEX1|A0A3B6CEX1_WHEAT	2.8609230066546285	19.430665812725444
tr|A0A3B6MTJ9|A0A3B6MTJ9_WHEAT	-2.354854958181426	19.428473822105875
tr|A0A3B6HZ42|A0A3B6HZ42_WHEAT	-2.355955526510616	19.428473822105875
tr|A0A3B6IN84|A0A3B6IN84_WHEAT	-2.357387565903471	19.428473822105875
tr|A0A3B6JH57|A0A3B6JH57_WHEAT	-2.354854958181426	19.428473822105875
tr|A0A3B6APH1|A0A3B6APH1_WHEAT	-2.4650780048017555	19.426304875628595
tr|A0A3B6MKD7|A0A3B6MKD7_WHEAT	2.212259623116263	19.42025845767781
tr|A0A3B5YV01|A0A3B5YV01_WHEAT	4.677943958039448	19.408087845588287
tr|A0A3B6C7G7|A0A3B6C7G7_WHEAT	3.6854152575169663	19.40627148316837
tr|A0A3B6EM75|A0A3B6EM75_WHEAT	2.781717773212584	19.37998120104733
tr|A0A3B6MSU8|A0A3B6MSU8_WHEAT	-2.2282461287640785	19.37689740431386
tr|A0A3B6AWZ1|A0A3B6AWZ1_WHEAT	3.645444534199924	19.36549451630236
tr|A0A3B6R6Z4|A0A3B6R6Z4_WHEAT;tr|A0A3B6RAC4|A0A3B6RAC4_WHEAT	3.0520946133883915	19.363387554684405
tr|A0A3B6B5B6|A0A3B6B5B6_WHEAT	-2.149405135298564	19.358878602095785
tr|A0A3B6C5H1|A0A3B6C5H1_WHEAT	6.131234341456974	19.356970117023828
tr|A0A3B6LLJ2|A0A3B6LLJ2_WHEAT;tr|A0A3P8MJA5|A0A3P8MJA5_WHEAT	-4.223086523046104	19.354219431183868
tr|A0A3B6N2M7|A0A3B6N2M7_WHEAT	6.28038540950647	19.3437533750103
tr|A0A3B6PVZ0|A0A3B6PVZ0_WHEAT	3.863382604696732	19.318030801245524
tr|A0A3B6CBJ4|A0A3B6CBJ4_WHEAT	-2.9239907946886747	19.28559015995381
tr|A0A3B6JM67|A0A3B6JM67_WHEAT	3.419662806122369	19.285080383257345
tr|A0A3B6GQD4|A0A3B6GQD4_WHEAT	2.842681317895297	19.280949300739817
tr|A0A3B6EB32|A0A3B6EB32_WHEAT;tr|A0A3B6EDP9|A0A3B6EDP9_WHEAT	2.890150129051615	19.280949300739817
tr|A0A3B6A2L6|A0A3B6A2L6_WHEAT	-3.528877667436489	19.27801826678241
tr|A0A3B6DPK8|A0A3B6DPK8_WHEAT;tr|A0A7H4LR49|A0A7H4LR49_WHEAT	-2.861274864532753	19.23978596715804
tr|A0A3B6PNZ1|A0A3B6PNZ1_WHEAT	5.100909753031734	19.230451341508143
tr|A0A3B6NWY6|A0A3B6NWY6_WHEAT	-4.525441976383344	19.224865010989177
tr|A0A3B6LIK3|A0A3B6LIK3_WHEAT	3.3778252229035366	19.20038397626456
tr|A0A3B6KFR9|A0A3B6KFR9_WHEAT	3.3778252229035366	19.20038397626456
tr|A0A3B6RHS0|A0A3B6RHS0_WHEAT	3.9535919454459454	19.193343941605043
tr|A0A3B6LK51|A0A3B6LK51_WHEAT	-2.7360793328867064	19.182521020779376
tr|A0A3B6TXA8|A0A3B6TXA8_WHEAT	-3.39447751684057	19.14539903155761
tr|A0A3B6MZ92|A0A3B6MZ92_WHEAT	2.562709130461281	19.13198095320504
sp|P05151|CYF_WHEAT;tr|S4Z3G1|S4Z3G1_WHEAT	2.562709130461281	19.13198095320504	petA
tr|A0A3B6B507|A0A3B6B507_WHEAT	-3.225636146333642	19.12257549583118
tr|A0A3B6SHB7|A0A3B6SHB7_WHEAT	-2.841641459269193	19.116961306761688
tr|A0A7H1K1S8|A0A7H1K1S8_WHEAT	-1.7372384131697387	19.10701204704988	WDAI
tr|A0A3B6RE01|A0A3B6RE01_WHEAT	7.220564987947866	19.10592399103435
tr|A0A3B6I2W3|A0A3B6I2W3_WHEAT	-3.44507917808828	19.10357064469741
tr|A0A3B6LFA4|A0A3B6LFA4_WHEAT	4.403956819331047	19.10312684010449
tr|A0A3B6LM09|A0A3B6LM09_WHEAT	-2.1578165114410472	19.094966280799355
tr|A0A077S0X9|A0A077S0X9_WHEAT	-2.09019722447604	19.073692851698404	TRAES_3BF089000020CFD_c1
tr|A0A3B6LZ45|A0A3B6LZ45_WHEAT	4.333586408581214	19.052832515966408
tr|A0A3B6KIP0|A0A3B6KIP0_WHEAT	-2.147028320792655	19.05061862806554
tr|A0A0C4BJ10|A0A0C4BJ10_WHEAT;tr|A0A3B6EN06|A0A3B6EN06_WHEAT;tr|A0A3B6U6X3|A0A3B6U6X3_WHEAT	-2.227282919411829	19.03990509205514	CAMPLR22A2D_LOCUS5586
tr|A0A3B6JRM0|A0A3B6JRM0_WHEAT	-2.355677877231804	19.035525740607373
tr|R9W924|R9W924_WHEAT	-2.415614781606098	19.031591256795625	BiP2
tr|A0A3B6JDN5|A0A3B6JDN5_WHEAT	-3.1092355155673723	19.030023500375137
tr|A0A3B6B405|A0A3B6B405_WHEAT	2.503845217385511	19.025256947133663
tr|A0A3B6KTZ8|A0A3B6KTZ8_WHEAT	-2.473553365673408	19.02195134697184
tr|A0A3B6TJ74|A0A3B6TJ74_WHEAT	3.41900296460683	19.020317782993317
tr|A0A3B5YTT5|A0A3B5YTT5_WHEAT	-3.815542671147392	19.00893729109288
tr|A0A3B6SUH7|A0A3B6SUH7_WHEAT	-2.181382650658372	18.999993071032197
tr|A0A3B6LKD8|A0A3B6LKD8_WHEAT	-1.2498642370147517	18.984368736377515
tr|A0A3B6LTW4|A0A3B6LTW4_WHEAT	5.448009047763054	18.984203738394925
tr|Q7XZE9|Q7XZE9_WHEAT	5.512155228125237	18.984203738394925
tr|A0A3B6FWG5|A0A3B6FWG5_WHEAT	-2.0170259112123308	18.983416790283115
tr|A0A3B6GWQ4|A0A3B6GWQ4_WHEAT;tr|A0A3B6H170|A0A3B6H170_WHEAT	-2.018999979599675	18.983416790283115
tr|A0A3B6TAL4|A0A3B6TAL4_WHEAT;tr|A0A3B6TF56|A0A3B6TF56_WHEAT	-4.642571653717978	18.98311784863515
tr|A0A3B6S8X9|A0A3B6S8X9_WHEAT;tr|A0A3B6SCE8|A0A3B6SCE8_WHEAT	-4.6419428728293495	18.98311784863515
tr|A0A3B6NR67|A0A3B6NR67_WHEAT	5.094639607115589	18.98264274911176
tr|C1K5B9|C1K5B9_WHEAT	7.318201178775149	18.958550848257723	CBP5
tr|A0A1D6B308|A0A1D6B308_WHEAT	-1.8649899347455292	18.949846472905985
tr|A0A3B6HRY1|A0A3B6HRY1_WHEAT	-4.462007780418404	18.949846472905985
tr|A0A3B6ECE4|A0A3B6ECE4_WHEAT;tr|A0A3B6EE94|A0A3B6EE94_WHEAT	-4.657762188468828	18.94761912076321
tr|W5BRU9|W5BRU9_WHEAT	-3.083456883133307	18.91854192512087	CAMPLR22A2D_LOCUS5741
tr|A0A3B5ZMP2|A0A3B5ZMP2_WHEAT	-1.7921134532783112	18.917474350121683
tr|D8LAL0|D8LAL0_WHEAT	2.449741672002628	18.914485086131705	TAA_ctg0011b.00140.1
tr|Q4G284|Q4G284_WHEAT	4.032675794068453	18.91352177220577
tr|A0A3B6ELF5|A0A3B6ELF5_WHEAT	-3.909863207026512	18.898600755122622
tr|A0A3B6IVJ7|A0A3B6IVJ7_WHEAT	-3.718616209124614	18.89300018347149
tr|A0A3B6HSK7|A0A3B6HSK7_WHEAT	-3.719771961330828	18.89300018347149
tr|Q9FXQ8|Q9FXQ8_WHEAT	-2.3453938998998103	18.88942947468151	TaWIN2
tr|A0A3B6KRA5|A0A3B6KRA5_WHEAT	3.616202188441069	18.88879253126806
tr|A0A3B6RKT5|A0A3B6RKT5_WHEAT;tr|A0A3B6RKU4|A0A3B6RKU4_WHEAT	4.524280119323993	18.88043962109053
tr|W5DZS4|W5DZS4_WHEAT	-2.144286198485208	18.87856211378672
tr|A0A3B6DPC2|A0A3B6DPC2_WHEAT	-2.78305689121736	18.87638963103796
tr|A0A3B6B6P3|A0A3B6B6P3_WHEAT	-2.782893955393084	18.87638963103796
tr|A0A3B6IMB3|A0A3B6IMB3_WHEAT	-4.4040871098131245	18.86991696384588
tr|A0A3B6HLT6|A0A3B6HLT6_WHEAT	-4.4040871098131245	18.86991696384588
tr|A0A3B6AXS0|A0A3B6AXS0_WHEAT	3.865060616264045	18.859719561159107
tr|A0A7H4LGA4|A0A7H4LGA4_WHEAT	3.85607769648757	18.859719561159107	CAMPLR22A2D_LOCUS2252
tr|A0A3B6GQJ7|A0A3B6GQJ7_WHEAT	4.037336003551761	18.85415673291665
tr|S4Z1Z6|S4Z1Z6_WHEAT	3.418736471698587	18.84710858357877	petB
tr|A0A3B6QGC9|A0A3B6QGC9_WHEAT	-3.007442867822035	18.846427599119707
tr|A0A3B5ZQW7|A0A3B5ZQW7_WHEAT	-2.945355454594512	18.83919290284558
tr|A0A3B5XZ66|A0A3B5XZ66_WHEAT;tr|Q8RW01|Q8RW01_WHEAT	-4.704217846573849	18.833764879124264
tr|A0A3B6KCQ0|A0A3B6KCQ0_WHEAT	2.992949406832448	18.82474990954909
tr|A0A3B6DAF8|A0A3B6DAF8_WHEAT	3.9772635447626903	18.824239980732884
tr|A0A7H4LCI8|A0A7H4LCI8_WHEAT	3.977263544762693	18.824239980732884	CAMPLR22A2D_LOCUS922
tr|A0A3B6PHC2|A0A3B6PHC2_WHEAT	2.777680789065507	18.822645522527623
tr|A0A3B6LMK2|A0A3B6LMK2_WHEAT	-4.561950341720759	18.82020346947196
tr|A0A3B6JRI1|A0A3B6JRI1_WHEAT	4.527013222288357	18.787434035655394
tr|A0A3B6JPS0|A0A3B6JPS0_WHEAT	3.4235759868380944	18.781195808858936
tr|A0A3B6LTI6|A0A3B6LTI6_WHEAT;tr|B2LXU4|B2LXU4_WHEAT	-3.938498360743466	18.778816323797727
tr|A0A3B6ISQ9|A0A3B6ISQ9_WHEAT	-3.082319815802299	18.77116934650295
tr|A0A3B6MQ73|A0A3B6MQ73_WHEAT	-3.4756206902079443	18.770212814714167
tr|C5H4Q9|C5H4Q9_WHEAT	-1.5827337057486697	18.764071742451318	Prx110-C
tr|A0A3B6KV07|A0A3B6KV07_WHEAT	-3.7463158163785737	18.752572031752887
tr|A0A3B6UCP5|A0A3B6UCP5_WHEAT	-1.5066420478760496	18.747714292680534
tr|A0A3B6LTN3|A0A3B6LTN3_WHEAT	-1.50664204787605	18.747714292680534
tr|A0A3B6JEL3|A0A3B6JEL3_WHEAT	-4.176572648934069	18.74600843582813
tr|A0A3B6DKP0|A0A3B6DKP0_WHEAT	-2.331368551259717	18.73635200705434
tr|A0A3B5Y6I6|A0A3B5Y6I6_WHEAT	-3.539872047302429	18.72208590988172
tr|A0A3B5Y502|A0A3B5Y502_WHEAT	9.316359059984515	18.71106857952787
tr|A0A3B6LFF7|A0A3B6LFF7_WHEAT	-2.395316178973019	18.69742585040021
tr|Q9SC11|Q9SC11_WHEAT	-3.164983448897392	18.692630746986204	cyp51
tr|A0A3B5XZ05|A0A3B5XZ05_WHEAT	-2.6652385039067106	18.668761986059035
tr|A0A3B6C0Q7|A0A3B6C0Q7_WHEAT	-2.7114219906425387	18.6266327532953
tr|A0A3B5Y4E5|A0A3B5Y4E5_WHEAT	-1.6686532166053252	18.61684424685033
tr|A0A3B6KU16|A0A3B6KU16_WHEAT	4.159221137127087	18.615336315604424
tr|A0A7H4LGI2|A0A7H4LGI2_WHEAT	-3.249612817655465	18.602072521087187	CAMPLR22A2D_LOCUS2330
tr|A0A3B6HRY3|A0A3B6HRY3_WHEAT	-3.841672983811301	18.599889075249564
tr|A0A3B5YQR4|A0A3B5YQR4_WHEAT	4.137865319667928	18.595884513394974
tr|A0A3B5Y470|A0A3B5Y470_WHEAT	-3.292439426026715	18.591551207595955
tr|A0A3B6QLJ6|A0A3B6QLJ6_WHEAT	3.1130483652611827	18.57132901806041
tr|A0A3B5Z077|A0A3B5Z077_WHEAT	4.885359132229155	18.57108174830813
tr|A0A3B5Y304|A0A3B5Y304_WHEAT	4.887021362378125	18.57108174830813
tr|A0A3B6NW20|A0A3B6NW20_WHEAT	3.4927948220301177	18.5617253594192
tr|A0A3B6KJH0|A0A3B6KJH0_WHEAT	-3.325276328855365	18.559086291540257
tr|W5A2D2|W5A2D2_WHEAT	-2.1127267579987623	18.556807339871483
tr|A0A3B6BA14|A0A3B6BA14_WHEAT	-2.005391366913012	18.54555268282996
tr|A0A3B6RLR1|A0A3B6RLR1_WHEAT	-3.076036536114382	18.53868857108074
tr|A0A3B6SGI2|A0A3B6SGI2_WHEAT	2.709838531776348	18.530576905773263
tr|A0A080YU78|A0A080YU78_WHEAT	4.359424121162168	18.527645443556256	TRAES_3BF082800220CFD_c1
tr|A0A3B6SH91|A0A3B6SH91_WHEAT	-1.2537013982679974	18.512854306423566
tr|A0A3B6DL08|A0A3B6DL08_WHEAT	-3.0087807634300345	18.51001291524189
tr|A0A3B6UBA6|A0A3B6UBA6_WHEAT	4.127134245696422	18.49140742241452
tr|A0A3B6I5X7|A0A3B6I5X7_WHEAT	4.037507550630493	18.48580603437246
tr|A0A3B6ISU4|A0A3B6ISU4_WHEAT;tr|A0A3B6IUL4|A0A3B6IUL4_WHEAT;tr|A0A3B6IVB1|A0A3B6IVB1_WHEAT;tr|W8CFH9|W8CFH9_WHEAT	-1.2944993956286288	18.4772743944876
tr|A0A3B6HPY1|A0A3B6HPY1_WHEAT;tr|A0A3B6HRE7|A0A3B6HRE7_WHEAT	-1.2966184332975557	18.4772743944876
tr|A0A3B6FMR7|A0A3B6FMR7_WHEAT;tr|A0A3B6FQZ1|A0A3B6FQZ1_WHEAT;tr|W5D1F6|W5D1F6_WHEAT	-3.007120524294129	18.45401039855533
tr|A0A7H4LRA7|A0A7H4LRA7_WHEAT	2.0497553228206438	18.43206519059107	CAMPLR22A2D_LOCUS5780
tr|A0A3B6MP69|A0A3B6MP69_WHEAT	-3.4681421458761736	18.40714907137276
tr|A0A3B6EDY7|A0A3B6EDY7_WHEAT	-3.659364262420468	18.39988040000148
tr|A0A3B6TV37|A0A3B6TV37_WHEAT	2.1481335526888308	18.38834656985011
tr|A0A3B6SG76|A0A3B6SG76_WHEAT;tr|A0A3B6SGV6|A0A3B6SGV6_WHEAT	-1.9175546586777448	18.36960069845571
tr|A0A3B6RE24|A0A3B6RE24_WHEAT	4.670545985037187	18.34404332169391
tr|A0A3B6FK99|A0A3B6FK99_WHEAT	-2.4692114728830923	18.34239912750407
tr|A0A3B6GTE9|A0A3B6GTE9_WHEAT;tr|W5CP53|W5CP53_WHEAT	4.160626884861411	18.34074811087755
tr|A0A3B6ELT6|A0A3B6ELT6_WHEAT	4.160626884861411	18.34074811087755
tr|A0A3B6AVG3|A0A3B6AVG3_WHEAT;tr|A0A3B6C475|A0A3B6C475_WHEAT;tr|W5C4P1|W5C4P1_WHEAT	6.239484003861673	18.326492425117404
tr|A0A3B6TMJ5|A0A3B6TMJ5_WHEAT	-4.036124044204663	18.31207885615371
tr|A0A3B5Z1Q9|A0A3B5Z1Q9_WHEAT;tr|A0A3B6A0F4|A0A3B6A0F4_WHEAT	-1.9188304042102229	18.310728758453248
tr|A0A3B5Y4A1|A0A3B5Y4A1_WHEAT	-2.0102775776981723	18.310728758453248
tr|A0A3B6HTZ4|A0A3B6HTZ4_WHEAT	-3.371909642764009	18.30858627913432
sp|P80602|BAS1_WHEAT	4.205746765232446	18.298340149758065	TSA
tr|A0A3B5XSV3|A0A3B5XSV3_WHEAT	-6.760232398991446	18.298340149758065
tr|A0A3B5Z104|A0A3B5Z104_WHEAT	-2.086888651514032	18.294159233717792
tr|A0A3B6SKB5|A0A3B6SKB5_WHEAT	-4.774721606372888	18.27920278710564
tr|A0A3B6EQH4|A0A3B6EQH4_WHEAT	-1.7022223506374592	18.276758591524505
tr|A0A3B6PLP6|A0A3B6PLP6_WHEAT	3.452397977064292	18.261681887333516
tr|A0A3B6NNX3|A0A3B6NNX3_WHEAT	3.519680082851637	18.261681887333516
tr|A0A3B6B8A1|A0A3B6B8A1_WHEAT	4.828523522934335	18.242370638014243
tr|A0A3B6RCD1|A0A3B6RCD1_WHEAT	9.733813392654447	18.2415769331096
tr|A0A3B6FIX7|A0A3B6FIX7_WHEAT	2.828997903383175	18.2415769331096
tr|A0A3B6IL57|A0A3B6IL57_WHEAT	3.55953711829386	18.239638619244825	PURA
tr|A0A3B6PII0|A0A3B6PII0_WHEAT	-2.6810934631205097	18.238170044422898
tr|A0A3B6MRT6|A0A3B6MRT6_WHEAT	-1.6965702702215293	18.22273078282975
tr|A0A3B6KUR6|A0A3B6KUR6_WHEAT;tr|A0A3B6UBD1|A0A3B6UBD1_WHEAT	-2.2273952036990625	18.196199038360167
tr|A0A3B6IW75|A0A3B6IW75_WHEAT	-2.2288326508527008	18.196199038360167
tr|A0A3B6A167|A0A3B6A167_WHEAT	-2.791150206814629	18.19119949706337
tr|A0A3B6ERH9|A0A3B6ERH9_WHEAT	-5.657781229631026	18.18675866799809
tr|A0A3B5Y3B9|A0A3B5Y3B9_WHEAT	-1.9658849372104168	18.171700841277545
tr|W5IAD0|W5IAD0_WHEAT	2.426864787005661	18.16848782246929	CAMPLR22A2D_LOCUS2464
tr|A0A3B5ZW67|A0A3B5ZW67_WHEAT	-2.420581698223	18.159445567557626
sp|Q9ZRB2|TBB1_WHEAT	-2.2102696967223374	18.15385491532074	TUBB1
tr|A0A3B5Y1M6|A0A3B5Y1M6_WHEAT;tr|W5AET6|W5AET6_WHEAT	-2.2101868062926595	18.15385491532074
sp|Q9ZRA8|TBB5_WHEAT	-2.2083829494108884	18.15385491532074	TUBB5
tr|A0A3B6PQN7|A0A3B6PQN7_WHEAT	1.8850184300512185	18.149152044115013
tr|A0A3B5YQF0|A0A3B5YQF0_WHEAT	2.9336007519558165	18.13902366491484
tr|A0A3B6GRW6|A0A3B6GRW6_WHEAT	2.959104424309422	18.13732054973088
tr|A0A3B6GRW8|A0A3B6GRW8_WHEAT	2.959238853600223	18.13732054973088
tr|A0A3B6GVK0|A0A3B6GVK0_WHEAT	2.959238853600223	18.13732054973088
tr|A0A3B6GSH6|A0A3B6GSH6_WHEAT	2.9593128006553573	18.13732054973088
tr|A0A3B6LND6|A0A3B6LND6_WHEAT	-8.046520486914545	18.13732054973088
tr|A0A3B6KK87|A0A3B6KK87_WHEAT	-8.02966000455363	18.13732054973088
tr|A0A3B6ARR9|A0A3B6ARR9_WHEAT	-2.1588066901368914	18.13333937599879
tr|A0A3B6BZG1|A0A3B6BZG1_WHEAT	-2.1102467028607395	18.13333937599879
tr|A0A7H4LBZ4|A0A7H4LBZ4_WHEAT	-2.084531469312761	18.13333937599879	CAMPLR22A2D_LOCUS726
tr|A0A3B6D870|A0A3B6D870_WHEAT	-3.957839007527309	18.13235613716593
tr|A0A3B6KQ76|A0A3B6KQ76_WHEAT	-2.8322700930413403	18.127375249500016
tr|A0A3B6RRC7|A0A3B6RRC7_WHEAT;tr|A0A3B6SJL8|A0A3B6SJL8_WHEAT	-4.019860360919235	18.117213770697525
tr|A0A3B6NMB1|A0A3B6NMB1_WHEAT	2.7569674511010023	18.110409321136164
tr|A0A3B6IS82|A0A3B6IS82_WHEAT	-2.3467840557403705	18.08995125675851
tr|A0A3B6GSD4|A0A3B6GSD4_WHEAT	2.972888468998271	18.088425655719835
tr|A0A3B6KDM7|A0A3B6KDM7_WHEAT	-2.088060771409065	18.080454041926803
tr|A0A3B6LY40|A0A3B6LY40_WHEAT	3.901005780498969	18.066397521620257
tr|A0A3B6LXY2|A0A3B6LXY2_WHEAT	3.900189489606252	18.066397521620257
tr|A0A3B5Y1X3|A0A3B5Y1X3_WHEAT	5.165154894120625	18.055899057498443
tr|A0A3B6AZB4|A0A3B6AZB4_WHEAT;tr|A0A3B6C7W2|A0A3B6C7W2_WHEAT	-3.512154204816245	18.03800661052922
tr|A0A3B6C3E1|A0A3B6C3E1_WHEAT	4.532181958359557	18.035918025478768
tr|A0A3B6KAQ5|A0A3B6KAQ5_WHEAT	-1.8987510575314417	18.019878217549717
tr|A0A3B6KBY2|A0A3B6KBY2_WHEAT	-1.899004964000261	18.019878217549717
tr|A0A3B6RCG4|A0A3B6RCG4_WHEAT	-3.7279134620701777	17.984420322354524
tr|A0A3B6IPZ0|A0A3B6IPZ0_WHEAT	-3.4355603956627143	17.970026619607033
tr|A0A3B6DMK0|A0A3B6DMK0_WHEAT	7.267790476892412	17.969777454751842
sp|Q9ZRA9|TBB4_WHEAT;tr|A0A3B6KQJ1|A0A3B6KQJ1_WHEAT;tr|W5FJT8|W5FJT8_WHEAT	-2.281690091453454	17.937903344436734	TUBB4
tr|A0A3B6H1W1|A0A3B6H1W1_WHEAT	-3.659162108746596	17.93525997796731
tr|A0A3B6B982|A0A3B6B982_WHEAT	-2.2330052462426404	17.92938419164942
tr|A0A3B6TC46|A0A3B6TC46_WHEAT	4.259716190944582	17.905284448849006
tr|A0A3B6GMZ2|A0A3B6GMZ2_WHEAT	-4.17165611441911	17.8914630548798
tr|A0A1D5V081|A0A1D5V081_WHEAT	2.146361986896065	17.876309895039128	CAMPLR22A2D_LOCUS1192
tr|A0A077RTE9|A0A077RTE9_WHEAT	2.2521411797481097	17.87320809726652	TRAES_3BF085700010CFD_c1
tr|O48623|O48623_WHEAT	-2.1977338156112203	17.873106756458924	pepc
tr|A0A3B6ISF0|A0A3B6ISF0_WHEAT	-2.384710594426541	17.845665800533176
tr|A0A3B6PVW6|A0A3B6PVW6_WHEAT	-5.109929968148906	17.837076265711875
tr|A0A077S4P4|A0A077S4P4_WHEAT;tr|A0A3B6FS02|A0A3B6FS02_WHEAT	-5.165961801978422	17.82581375441003	TRAES_3BF117500020CFD_c1
tr|A0A3B6GZK9|A0A3B6GZK9_WHEAT	-1.211629045153364	17.80450568287523
tr|A0A3B5ZSQ6|A0A3B5ZSQ6_WHEAT	3.0431237417603034	17.79236569719917
tr|A0A3B5XYH5|A0A3B5XYH5_WHEAT	3.0431237417603034	17.79236569719917
tr|A0A3B5YWJ0|A0A3B5YWJ0_WHEAT;tr|A0A3B5YXI1|A0A3B5YXI1_WHEAT	3.0431237417603034	17.79236569719917
tr|A0A3B6LKX6|A0A3B6LKX6_WHEAT	-3.306958009986815	17.790238474227767
tr|A0A3B5ZVU7|A0A3B5ZVU7_WHEAT	-2.270765548599238	17.767772724944013
tr|A0A7S5S006|A0A7S5S006_WHEAT	4.189149912427625	17.761180338134523
tr|A0A3B6JGP2|A0A3B6JGP2_WHEAT	6.905692524485845	17.757269079132545
tr|A0A3B6AUX7|A0A3B6AUX7_WHEAT	-3.2521798719308816	17.754599254320887
tr|A0A3B6C035|A0A3B6C035_WHEAT	4.11834390295553	17.741819497269077
tr|A0A3B6QHN2|A0A3B6QHN2_WHEAT	-1.6630370003167445	17.740178052303026
tr|A0A077S166|A0A077S166_WHEAT	-3.340314642516987	17.731849737091963	TRAES_3BF020200040CFD_c1
tr|A0A3B6EFW9|A0A3B6EFW9_WHEAT	-3.2134410983670327	17.731849737091963
tr|A0A3B5Y5C6|A0A3B5Y5C6_WHEAT	-3.8296343389788974	17.727678429376784
tr|W5EB84|W5EB84_WHEAT	-1.2554579832031487	17.725262582574103
tr|A0A3B6PUE5|A0A3B6PUE5_WHEAT	3.0189169025377587	17.72326984926327
tr|A0A3B6EKY9|A0A3B6EKY9_WHEAT	-4.132811671730317	17.721641295486954
[truncated: 10,454 more rows]

## Sheet: control
Protein	log2(fold_change)	-log10(fdr_BH)	Gene
tr|A0A3B6HWM5|A0A3B6HWM5_WHEAT;tr|A0A3B6IPQ4|A0A3B6IPQ4_WHEAT;tr|A0A3B6JJ08|A0A3B6JJ08_WHEAT	7.703605106862788	110.46814363590735
tr|A0A3B6C1F7|A0A3B6C1F7_WHEAT	5.481828102545364	97.3224814176922
tr|A0A3B6ASL5|A0A3B6ASL5_WHEAT	5.632815915302581	93.63314864995924
tr|A0A3B6JFS0|A0A3B6JFS0_WHEAT	7.703605106862788	86.65999465026826
tr|S4Z3F8|S4Z3F8_WHEAT	7.715358309181451	84.53601111264915	atpB
tr|A0A3B6JIJ3|A0A3B6JIJ3_WHEAT	7.290074310561133	84.53601111264915
sp|P12112|ATPA_WHEAT;tr|S4Z3F2|S4Z3F2_WHEAT	7.703930988808939	81.2032375680752	atpA
tr|A0A2X0S1W6|A0A2X0S1W6_WHEAT	5.389598854439824	78.2784926152326	CAMPLR22A2D_LOCUS1173
tr|A0A3B6MTB1|A0A3B6MTB1_WHEAT	-3.7958503046001097	77.12872347373785
tr|A0A3B6LHX9|A0A3B6LHX9_WHEAT;tr|A0A3B6LI40|A0A3B6LI40_WHEAT	4.583302100449325	76.00469420053638	EFTS
tr|A0A3B6TSC7|A0A3B6TSC7_WHEAT	-4.802642769951104	75.49891780716968
tr|A0A3B6MML9|A0A3B6MML9_WHEAT;tr|A0A3B6MNX0|A0A3B6MNX0_WHEAT	4.649809643953017	75.27956111051071	EFTS
tr|A0A3B6RSZ0|A0A3B6RSZ0_WHEAT;tr|A0A3B6SLL5|A0A3B6SLL5_WHEAT	3.5923000784729227	73.28785888624552
tr|A0A3B6JGP2|A0A3B6JGP2_WHEAT	7.703605106862788	72.4603179524238
tr|A0A3B6QJH8|A0A3B6QJH8_WHEAT	3.4634263051291274	71.17829077544957
tr|A0A2X0S8T1|A0A2X0S8T1_WHEAT;tr|A0A3B6B1T9|A0A3B6B1T9_WHEAT;tr|A0A3B6CCP7|A0A3B6CCP7_WHEAT	3.6751210448765375	71.02186154495448	CAMPLR22A2D_LOCUS3845
tr|A0A3B6ET60|A0A3B6ET60_WHEAT	-5.776078303584531	70.60149524760502
tr|A0A3B6H3P5|A0A3B6H3P5_WHEAT	-5.7767538644346415	70.4111692210486
tr|A0A3B6IN76|A0A3B6IN76_WHEAT	7.703605106862788	69.74149839572156
tr|A0A3B6SQ18|A0A3B6SQ18_WHEAT	-4.794856361011365	69.5882979467963
tr|A0A3B6RSI3|A0A3B6RSI3_WHEAT	-4.795505378055882	69.5882979467963
tr|A0A3B6QIH9|A0A3B6QIH9_WHEAT;tr|A0A3P8MJ98|A0A3P8MJ98_WHEAT	-2.697291335377864	68.11935943218795
tr|A0A3B6PRJ0|A0A3B6PRJ0_WHEAT	3.492720686589168	66.98986331850864
tr|A0A3B5YZ96|A0A3B5YZ96_WHEAT	-6.139913105935839	66.16385588842485
tr|Q6QNH2|Q6QNH2_WHEAT	-6.139762117155649	66.16385588842485	MCM2
tr|A0A3B6DPM4|A0A3B6DPM4_WHEAT	6.829681119903709	64.44117772125581
tr|A0A3B6TSM7|A0A3B6TSM7_WHEAT	3.589460588312543	64.18714388378609
tr|C6YBD7|C6YBD7_WHEAT	7.703605106862788	61.90317984824436
tr|A0A3B6RH17|A0A3B6RH17_WHEAT	4.5380089892629965	61.44192565442877
tr|A0A3B6NWI0|A0A3B6NWI0_WHEAT	3.0640866063419567	61.31468424411951
tr|A0A3B6SIU4|A0A3B6SIU4_WHEAT;tr|A0A3B6TR29|A0A3B6TR29_WHEAT	7.773877371889776	61.28504878770483
tr|A0A3B6RQM8|A0A3B6RQM8_WHEAT	7.773877371889776	61.28504878770483
tr|A0A3B6C1L6|A0A3B6C1L6_WHEAT	3.723935112515223	60.79814981036081
tr|A0A3B6KBM4|A0A3B6KBM4_WHEAT	4.387197628377392	60.60846321504865	EFTS
sp|P46285|S17P_WHEAT	4.590457718584455	60.58502464864672
tr|A0A3B6GX15|A0A3B6GX15_WHEAT	4.590457718584455	60.58502464864672
tr|D8L9G3|D8L9G3_WHEAT	4.590457718584455	60.58502464864672	TAA_ctg0079b.00010.1
tr|A0A3B6FK11|A0A3B6FK11_WHEAT	7.297329777482508	60.51075321784965
tr|A0A3B6PIU3|A0A3B6PIU3_WHEAT	5.5626890101432735	60.08468281572147
tr|W5FL09|W5FL09_WHEAT	5.966121386485083	59.85294308982678	FBA8
tr|W5G4A2|W5G4A2_WHEAT	5.967008868901454	59.85294308982678	FBA9
tr|A0A0F7INH2|A0A0F7INH2_WHEAT;tr|C0KTA6|C0KTA6_WHEAT	5.563983774103919	59.30191698493913	FBA
tr|A0A341PQS6|A0A341PQS6_WHEAT	-5.605348341733611	58.59015976854089
tr|A0A3B6NMG8|A0A3B6NMG8_WHEAT	5.516450298277914	57.802119474835656
tr|A0A3B6NVB7|A0A3B6NVB7_WHEAT;tr|A0A3P8MJ95|A0A3P8MJ95_WHEAT	-2.6957238095163705	57.7828642987818
tr|A0A3B6NQK6|A0A3B6NQK6_WHEAT;tr|A0A3B6PNI9|A0A3B6PNI9_WHEAT;tr|A0A3B6QHG3|A0A3B6QHG3_WHEAT	5.8544121694457845	57.4676408558998
tr|A0A3B6ASQ9|A0A3B6ASQ9_WHEAT	-3.947332146227656	56.42466867122914
tr|A0A3B6RA72|A0A3B6RA72_WHEAT	6.709385169836455	56.14174512269045
tr|A0A3B6TB53|A0A3B6TB53_WHEAT	5.87248166143299	56.13118041212372
tr|W5BRU9|W5BRU9_WHEAT	-6.057377038523031	56.08228308352171	CAMPLR22A2D_LOCUS5741
tr|A0A3B6TPP8|A0A3B6TPP8_WHEAT	4.5380089892629965	56.00804748837415
tr|B4F6E8|B4F6E8_WHEAT	-5.416989048009862	55.44676440401865	pra4
tr|A0A3B6KNX6|A0A3B6KNX6_WHEAT	5.389572511445795	55.027134090504944
tr|W5C4N4|W5C4N4_WHEAT	-3.995049275957688	54.91570526573098	CAMPLR22A2D_LOCUS1025
tr|W5EDL3|W5EDL3_WHEAT	5.539509860779958	54.60193521951421	FBA5
tr|A0A3B6JI96|A0A3B6JI96_WHEAT	3.736543429210547	54.53978520686766
tr|A0A3B6I7E8|A0A3B6I7E8_WHEAT	6.709385169836455	54.14035893390342
tr|A0A3B6LTQ1|A0A3B6LTQ1_WHEAT	-4.591312535204773	53.78656160237566
tr|A0A3B5YT90|A0A3B5YT90_WHEAT	-3.818873969800559	53.78656160237566
tr|A0A3B5XVF6|A0A3B5XVF6_WHEAT	-3.817550228986336	53.78656160237566
tr|A0A3B6NXM6|A0A3B6NXM6_WHEAT	-6.225273484989142	53.622379869098175
tr|A0A3B5ZZQ0|A0A3B5ZZQ0_WHEAT	-5.6053483417336185	53.622379869098175
tr|A0A3B5ZYJ6|A0A3B5ZYJ6_WHEAT	-5.605348341733611	53.622379869098175
tr|B4F6E6|B4F6E6_WHEAT;tr|C6ETA5|C6ETA5_WHEAT	-7.266796179356429	53.51949481304582	pra2
tr|A0A3B6SK63|A0A3B6SK63_WHEAT	-4.248442074460884	53.48700700132633
tr|B4F6F0|B4F6F0_WHEAT	-7.266796179356429	53.08544136854145	prb2
tr|A0A3B6KD05|A0A3B6KD05_WHEAT;tr|A0A3B6LG11|A0A3B6LG11_WHEAT;tr|A0A3B6MKP5|A0A3B6MKP5_WHEAT	5.23223422429886	52.30806289508859
tr|A0A3B6CF89|A0A3B6CF89_WHEAT	4.44671390091919	52.17372612271587
tr|A0A3B6B7P9|A0A3B6B7P9_WHEAT	3.8723465132000503	52.10821611421249
tr|Q8RYB1|Q8RYB1_WHEAT	3.849977164756082	51.77473813816096
tr|A0A3B6QM31|A0A3B6QM31_WHEAT	-2.700825562772074	51.66511687904946
tr|A0A2X0TKP9|A0A2X0TKP9_WHEAT	5.507850321135077	51.6485707963877	CAMPLR22A2D_LOCUS2148
tr|A0A3B6PDM3|A0A3B6PDM3_WHEAT	-4.878907574453485	51.36782232679106
tr|A0A3B6ESG9|A0A3B6ESG9_WHEAT	-5.731194206306928	51.29359785659854
tr|A0A3B6FYA0|A0A3B6FYA0_WHEAT	-5.730728324403011	51.29359785659854
tr|A0A3B6BXY3|A0A3B6BXY3_WHEAT	6.063609874526893	51.09255934623389
tr|A0A3B6D4M5|A0A3B6D4M5_WHEAT	6.122059681866533	51.09255934623389
tr|A0A3B6KKG1|A0A3B6KKG1_WHEAT	-3.914014905384699	50.976658006661786
tr|A0A3B5ZZM6|A0A3B5ZZM6_WHEAT	5.516006328186968	50.78372586252386
tr|A0A5P8KKA7|A0A5P8KKA7_WHEAT	7.100607991029896	50.58139713650947	atpA
tr|A0A3B5Y2A2|A0A3B5Y2A2_WHEAT	-6.137441630808964	50.448895004327206
tr|A0A3B6B996|A0A3B6B996_WHEAT	-3.605563169903433	50.38419256458414
tr|A0A3B6RP55|A0A3B6RP55_WHEAT	-5.109589270900533	50.363738014484106
tr|A0A3B6EK52|A0A3B6EK52_WHEAT	3.109162795412715	50.3572209701707
tr|A0A3B5XXX4|A0A3B5XXX4_WHEAT	-5.909254784324968	50.27638245018405
tr|A0A3B5YX09|A0A3B5YX09_WHEAT	3.7919231513473193	49.93485928954857
tr|A0A3B6TBB9|A0A3B6TBB9_WHEAT	4.493764027803483	49.860446059084126
tr|A0A3B6I733|A0A3B6I733_WHEAT	4.416441694104445	49.860446059084126
tr|A0A218LVY3|A0A218LVY3_WHEAT	7.240272682629127	49.7674272090786	atpB
tr|A0A3B6SEK9|A0A3B6SEK9_WHEAT	-3.029790403586639	49.706090040335496
tr|A0A3B6SAZ9|A0A3B6SAZ9_WHEAT	-3.0297904035866403	49.706090040335496
sp|P11383|RBL_WHEAT;tr|B2CHJ6|B2CHJ6_WHEAT	9.131965669790144	49.70546890504229	rbcL
tr|A0A3B6PSX4|A0A3B6PSX4_WHEAT	-2.684558698882068	49.68601187907002
tr|A0A3B5YW66|A0A3B5YW66_WHEAT	4.39615591956581	49.57419231065135
tr|A0A3B6LUD5|A0A3B6LUD5_WHEAT	5.398828274318821	49.51184823715174
tr|A0A3B6MXQ2|A0A3B6MXQ2_WHEAT	5.398999021467538	49.51184823715174
tr|A0A3B6RGI8|A0A3B6RGI8_WHEAT	-2.996855159174084	49.478374284250535
tr|A0A3B6TXK6|A0A3B6TXK6_WHEAT	-3.925055953965213	49.36482059624388
tr|A0A3B5ZP87|A0A3B5ZP87_WHEAT	7.638401676205491	49.12776171790142
tr|A0A3B5ZUZ3|A0A3B5ZUZ3_WHEAT	7.703930988808939	49.12776171790142
tr|A0A3B6IS66|A0A3B6IS66_WHEAT	2.8635432886170302	48.78387668908204
tr|A0A3B6IPQ9|A0A3B6IPQ9_WHEAT	2.8635432886170302	48.78387668908204
tr|A0A3B5XYP5|A0A3B5XYP5_WHEAT	3.7040109948029145	48.63972608715924
tr|A0A3B6FNB9|A0A3B6FNB9_WHEAT	5.9851716994840105	48.50545040005752
tr|A0A096UN06|A0A096UN06_WHEAT	-4.88162959596252	48.49669345505378	CAMPLR22A2D_LOCUS4516
tr|A0A3B6B5B2|A0A3B6B5B2_WHEAT	-4.88162959596252	48.49669345505378
tr|A0A3B6FQY4|A0A3B6FQY4_WHEAT	-3.353428986082455	48.48647397981711
tr|A0A077S3V2|A0A077S3V2_WHEAT	-3.3530460112400267	48.48647397981711	TRAES_3BF023000050CFD_c1
tr|A0A3B5YWF7|A0A3B5YWF7_WHEAT	-5.878257926786191	48.474802269683046
tr|A0A3B6RSP8|A0A3B6RSP8_WHEAT	-4.059064705197266	48.396332217166304
tr|A0A3B5ZUP0|A0A3B5ZUP0_WHEAT	3.7045180759490144	48.31992592643378
tr|A0A3B6EGI5|A0A3B6EGI5_WHEAT;tr|A0A3B6GWA0|A0A3B6GWA0_WHEAT	5.9851716994840105	48.04271235609848
tr|C5H4Q6|C5H4Q6_WHEAT	-5.6053483417336185	47.8483997770102	Prx109-C
tr|A0A3B6CJE6|A0A3B6CJE6_WHEAT	-5.968811360091693	47.76363999127874
tr|B4F6F1|B4F6F1_WHEAT	-7.266796179356429	47.2156746123647	prb3
tr|A0A3B6U7T1|A0A3B6U7T1_WHEAT	7.703930988808939	47.106091534847735
tr|A0A3B6LSY3|A0A3B6LSY3_WHEAT	-3.357795067350397	46.903351088623175
tr|A0A3B6IWD6|A0A3B6IWD6_WHEAT	3.4681992521126905	46.78499954636107
tr|A0A3B6SN12|A0A3B6SN12_WHEAT	7.703930988808939	46.725186445976185
tr|A0A3B6TKC6|A0A3B6TKC6_WHEAT;tr|A0A3B6TSK8|A0A3B6TSK8_WHEAT	-4.248442074460887	46.714801052350616
tr|A0A3B6AUK1|A0A3B6AUK1_WHEAT	4.036857623191561	46.5915619354271
tr|A0A3B6NUU0|A0A3B6NUU0_WHEAT	-2.736787746520109	46.331328303301696
tr|A0A3B6CHB5|A0A3B6CHB5_WHEAT	-5.840320617013724	46.12166407836171
tr|A0A3B6KS94|A0A3B6KS94_WHEAT	4.255441426570893	45.90784271255463
tr|A0A3B5Z261|A0A3B5Z261_WHEAT	-5.6053483417336185	45.66739595181106
tr|A0A3B5ZY15|A0A3B5ZY15_WHEAT	-5.640501693510587	45.66739595181106
tr|A0A3B6TZ67|A0A3B6TZ67_WHEAT;tr|A0A3B6U9P0|A0A3B6U9P0_WHEAT;tr|A0A3B6UA75|A0A3B6UA75_WHEAT	-2.806900454189618	45.56851378042048
tr|A0A3B6GRV7|A0A3B6GRV7_WHEAT;tr|A6Q0N8|A6Q0N8_WHEAT	-3.6480971089871392	45.554049228050985
tr|A0A3B6SSM1|A0A3B6SSM1_WHEAT	-3.87287060727103	45.50473767990909
tr|C6ETA4|C6ETA4_WHEAT	-6.6307019231910544	45.49221043786464	Prx112-D
tr|A0A3B5Y7F7|A0A3B5Y7F7_WHEAT	-3.40102556823815	45.47542172470608
tr|A0A3B6CC52|A0A3B6CC52_WHEAT	3.829876541195243	45.41270179057141
tr|A0A3B6A350|A0A3B6A350_WHEAT	-3.364333019030646	45.401610571274006
tr|A0A3B6HND2|A0A3B6HND2_WHEAT	3.5553967626625576	45.070806164183416
tr|A0A3B6PLX2|A0A3B6PLX2_WHEAT	1.9397347601875516	45.070806164183416
tr|A0A3B5Z3I4|A0A3B5Z3I4_WHEAT	7.608645346172473	44.99449804348734
tr|A0A3P8MJ96|A0A3P8MJ96_WHEAT	-2.736787746520109	44.95021397690163
tr|Q8LLM5|Q8LLM5_WHEAT	-7.266796179356429	44.89426882734497	pxc1A
tr|A0A3B6QGE9|A0A3B6QGE9_WHEAT	1.9342072538113904	44.67783286112624
tr|A0A3B5ZTJ0|A0A3B5ZTJ0_WHEAT	4.560622854522647	44.62509770737859
tr|A0A3B5YZT7|A0A3B5YZT7_WHEAT;tr|A0A3B5ZVF3|A0A3B5ZVF3_WHEAT	5.758417923460857	44.58771128117528
tr|A0A3B6Q8P5|A0A3B6Q8P5_WHEAT	4.54158139874136	44.55466770328268
tr|A0A3B6NH85|A0A3B6NH85_WHEAT;tr|Q8RVZ8|Q8RVZ8_WHEAT	4.541539089858076	44.55466770328268
tr|A0A3B6PG71|A0A3B6PG71_WHEAT	4.541500854112355	44.55466770328268
tr|A0A3B6EG07|A0A3B6EG07_WHEAT	4.97544304384326	44.51132234863992
tr|A0A3B5ZT18|A0A3B5ZT18_WHEAT	3.42129532155557	44.35445827847163
tr|A0A3B6JLW7|A0A3B6JLW7_WHEAT	3.550374437117895	44.311091344899
tr|A0A3B6I5K9|A0A3B6I5K9_WHEAT	2.947289632107844	44.21882034726181
tr|A0A3B6A203|A0A3B6A203_WHEAT	-2.950282330567645	44.202674381139005
tr|A0A3B6TKT0|A0A3B6TKT0_WHEAT	-5.577400280232438	44.18638200201393
tr|A0A3B6TV20|A0A3B6TV20_WHEAT	-3.6158046581676895	44.167630189419086
tr|A0A0M5JP75|A0A0M5JP75_WHEAT	2.8635432886170302	44.150649083725405
tr|A0A3B6RQB5|A0A3B6RQB5_WHEAT	5.11785669806684	44.13864436814495
tr|A0A3B5YTT5|A0A3B5YTT5_WHEAT	-6.1822085932183	43.85639678883181
tr|A0A3B5ZPK5|A0A3B5ZPK5_WHEAT	-6.1822085932183	43.85639678883181
tr|A0A3B6KSW8|A0A3B6KSW8_WHEAT	4.077368828182349	43.758464481116064
tr|A0A3B6IY26|A0A3B6IY26_WHEAT;tr|A0A3B6JMT4|A0A3B6JMT4_WHEAT	4.076019968724438	43.758464481116064
tr|A0A3B6B8R9|A0A3B6B8R9_WHEAT	-4.793808394270943	43.758464481116064
tr|A0A3B6SF27|A0A3B6SF27_WHEAT	3.480459906773525	43.74789275157128
tr|A0A077RQX7|A0A077RQX7_WHEAT;tr|A0A3B6GT59|A0A3B6GT59_WHEAT	-5.617724269344315	43.61077879070584	TRAES_3BF089600110CFD_c1
tr|A0A3B5XZJ7|A0A3B5XZJ7_WHEAT	3.4264095417905263	43.5433239952894
tr|A0A3B6MKF9|A0A3B6MKF9_WHEAT	-6.501129548498668	43.32261687984168
tr|A0A1D6D8Q1|A0A1D6D8Q1_WHEAT;tr|A0A3B6AWF3|A0A3B6AWF3_WHEAT	3.964493571574217	43.202107049535584	CAMPLR22A2D_LOCUS2420
tr|A0A3B6SF84|A0A3B6SF84_WHEAT	-3.8841633789362704	42.93120669763918
tr|A0A3B6D8J7|A0A3B6D8J7_WHEAT	4.036857623191559	42.92456164615883
tr|A0A3B6LSA0|A0A3B6LSA0_WHEAT	-5.768690716489012	42.84283636148175
tr|A0A077RVB3|A0A077RVB3_WHEAT	-3.837624861387289	42.678795814040434	TRAES_3BF003200130CFD_c1
tr|A0A3B6CCM3|A0A3B6CCM3_WHEAT	-4.88162959596252	42.631687387573685
tr|A0A3B6RB14|A0A3B6RB14_WHEAT	2.967694074440514	42.62998936755982
tr|A0A0F7IN65|A0A0F7IN65_WHEAT	5.44112916152402	42.612381941339606	FBA
sp|P52589|PDI_WHEAT	-2.9139447958522133	42.54300389989029	PDI
tr|A0A3B5XX22|A0A3B5XX22_WHEAT	-3.081254937963105	42.52674938193663
tr|A0A341Q3A7|A0A341Q3A7_WHEAT	4.408776166672087	42.43803863469456
tr|A0A3B6SNV9|A0A3B6SNV9_WHEAT	-3.535557613928048	42.36494678508708
tr|A0A3B5ZPT1|A0A3B5ZPT1_WHEAT	-3.0904460488441927	42.31423468749399
tr|A0A3B6PF13|A0A3B6PF13_WHEAT;tr|A0A3B6PGF3|A0A3B6PGF3_WHEAT	-5.209379209210011	42.28596485524299
tr|A0A144KR50|A0A144KR50_WHEAT	2.8635432886170307	42.1353063210824
tr|A9U8G5|A9U8G5_WHEAT	-2.699425274012203	42.08548487804512
tr|A0A3B6KSH4|A0A3B6KSH4_WHEAT	-2.7382082625335635	42.07716408687162
tr|A0A3B6IZS6|A0A3B6IZS6_WHEAT	2.938419376659143	42.031647406344455
tr|A0A3B6U6K4|A0A3B6U6K4_WHEAT	2.938635484089236	42.031647406344455
tr|A0A1D5UG55|A0A1D5UG55_WHEAT	-5.968811360091693	41.974049831475504	CAMPLR22A2D_LOCUS5740
tr|A9U8G4|A9U8G4_WHEAT	-3.1381102687014293	41.96483124479714
tr|A0A7H4LPR1|A0A7H4LPR1_WHEAT	3.65743040352529	41.8609152028796	CAMPLR22A2D_LOCUS5233
tr|A0A3B5Y443|A0A3B5Y443_WHEAT	-5.6053483417336185	41.76115316320816
tr|A0A3B5Y3L8|A0A3B5Y3L8_WHEAT	-5.605348341733611	41.76115316320816
tr|A0A3B5Y3L4|A0A3B5Y3L4_WHEAT	-5.605348341733611	41.76115316320816
tr|A0A3B6PSU4|A0A3B6PSU4_WHEAT	-4.981617349774165	41.74267179094598
tr|A0A3B6ETT6|A0A3B6ETT6_WHEAT	-2.9521743219756726	41.70863636343381
tr|A0A3B6MYB5|A0A3B6MYB5_WHEAT	-2.9812051118985443	41.62563818461036
tr|A0A3B6SK03|A0A3B6SK03_WHEAT;tr|A0A3B6SLD5|A0A3B6SLD5_WHEAT	3.1404822171331483	41.534124405668095
tr|A0A3B6TRW7|A0A3B6TRW7_WHEAT	3.1404822171331483	41.534124405668095
tr|A0A3B5Z432|A0A3B5Z432_WHEAT	-2.3763868916787345	41.513428711270905
tr|A0A023VSU6|A0A023VSU6_WHEAT	-2.736787746520109	41.513428711270905	amy1
tr|A0A3B6FHK1|A0A3B6FHK1_WHEAT;tr|D8L9Q5|D8L9Q5_WHEAT	-4.061040021733001	41.34010639287524
tr|A0A3B5Z298|A0A3B5Z298_WHEAT	5.340678018983269	41.25041450758096
tr|A0A3B6NV38|A0A3B6NV38_WHEAT	-4.02610829267435	41.14626433928181
tr|I3NM23|I3NM23_WHEAT	-2.7793182065462103	40.88939864801745	Lpx
tr|A0A3B6CFD3|A0A3B6CFD3_WHEAT	4.44671390091919	40.87234721584854
tr|D8L9A3|D8L9A3_WHEAT	-6.714799608898409	40.85285616543273	pdil3-1
tr|A0A3B6KQX9|A0A3B6KQX9_WHEAT	-4.981202831879298	40.82131131689914
tr|H9ZWY1|H9ZWY1_WHEAT	5.021886587093735	40.75948490396264	Pgk-1
tr|A0A3B6TMY1|A0A3B6TMY1_WHEAT	3.997539610170445	40.68288010102509
tr|A0A3B6RIU4|A0A3B6RIU4_WHEAT;tr|A0A3B6RJK8|A0A3B6RJK8_WHEAT	4.523683872320959	40.68288010102509
tr|A0A3B6MWA0|A0A3B6MWA0_WHEAT;tr|A0A3B6MXA4|A0A3B6MXA4_WHEAT	-2.232885393630181	40.62768379125949
tr|A0A3B6LT56|A0A3B6LT56_WHEAT	-2.232541132803324	40.62768379125949
tr|A0A3B5YWS7|A0A3B5YWS7_WHEAT	-3.0307185120122275	40.58950692700512
tr|A0A6B9KZP1|A0A6B9KZP1_WHEAT	7.203552957250117	40.567797381008525
tr|A0A3B6B146|A0A3B6B146_WHEAT	-3.0839102649248327	40.567797381008525
tr|A0A3B6CHC0|A0A3B6CHC0_WHEAT	-3.605563169903433	40.53558127847136
tr|A5GZ74|A5GZ74_WHEAT	3.14276320478056	40.47998831787829
tr|A0A3B6RM15|A0A3B6RM15_WHEAT;tr|W5HK74|W5HK74_WHEAT	-1.8532060208944656	40.46402761942346
tr|A0A3B6PUV8|A0A3B6PUV8_WHEAT	-6.284351792478022	40.37308172950674
tr|Q8RW00|Q8RW00_WHEAT	-3.696705430535025	40.3624854996749	gstu3
tr|A0A3B6IRC2|A0A3B6IRC2_WHEAT	3.9627912172189568	40.236893398941056
tr|A0A3B6HQW7|A0A3B6HQW7_WHEAT;tr|A0A3B6IR85|A0A3B6IR85_WHEAT;tr|A0A3B6JJD8|A0A3B6JJD8_WHEAT	5.798677462194755	40.17726095364913
tr|A0A3B5YTK2|A0A3B5YTK2_WHEAT;tr|A0A3B5YTX3|A0A3B5YTX3_WHEAT;tr|A0A3B5YUP1|A0A3B5YUP1_WHEAT	3.070888368716556	40.121793895041975
tr|A0A3B5XWY9|A0A3B5XWY9_WHEAT	2.223111178325349	40.121793895041975
tr|A0A3B6QBS7|A0A3B6QBS7_WHEAT	3.348181239978341	40.10509015038807
tr|A0A3B6SSP5|A0A3B6SSP5_WHEAT	-5.767958626109328	39.67285508644191
tr|A0A3B6EGJ2|A0A3B6EGJ2_WHEAT	-2.4489131598807643	39.66704848953904
tr|A0A7H4LNP3|A0A7H4LNP3_WHEAT	3.296464967553948	39.65434941344354	CAMPLR22A2D_LOCUS4862
tr|A0A3B6UBC9|A0A3B6UBC9_WHEAT	3.095033765367625	39.63339877277904
tr|A0A3B6QL92|A0A3B6QL92_WHEAT;tr|A0A3P8MJ97|A0A3P8MJ97_WHEAT	-2.736787746520109	39.55724377965967
tr|W5H1G1|W5H1G1_WHEAT	-1.9408593456649803	39.52314185769109
tr|A0A3B6EH90|A0A3B6EH90_WHEAT	-1.940545280153603	39.52314185769109
tr|A0A3B6FRR6|A0A3B6FRR6_WHEAT	-1.9408060548778048	39.52314185769109
tr|A0A3B6DHI0|A0A3B6DHI0_WHEAT	-3.714958969606695	39.40536915151953
tr|A0A2I4JD18|A0A2I4JD18_WHEAT	3.0202127257142544	39.38682888713808	cpn60
tr|A0A7H4LLT6|A0A7H4LLT6_WHEAT	-5.924542673408918	39.37812617055089	CAMPLR22A2D_LOCUS4193
tr|A0A3B6SHP8|A0A3B6SHP8_WHEAT	-4.029999441966685	39.31658745370794
tr|A0A341WSR4|A0A341WSR4_WHEAT;tr|A0A3B6NGZ5|A0A3B6NGZ5_WHEAT	3.640686197314644	39.2177871704176
tr|A0A3B6RP28|A0A3B6RP28_WHEAT	-7.033691614965222	39.20738164880839
tr|A0A3B6TN82|A0A3B6TN82_WHEAT	-3.0297904035866403	39.084965287197065
tr|A0A3B6KPA6|A0A3B6KPA6_WHEAT	-2.607215130554244	38.94888888765863
tr|A0A3B6R9L3|A0A3B6R9L3_WHEAT	-4.5242934901199074	38.65787069119148
sp|P26302|KPPR_WHEAT	4.163866300980132	38.62229444454493
tr|A0A3B6DM57|A0A3B6DM57_WHEAT	3.3624490981670454	38.61254515530853
tr|A0A1D5V348|A0A1D5V348_WHEAT	4.425608966792248	38.52743923267955	CAMPLR22A2D_LOCUS279
tr|A0A3B6ING7|A0A3B6ING7_WHEAT;tr|X2D2V6|X2D2V6_WHEAT	-2.7969094046267657	38.465976718969486
tr|C6K7G4|C6K7G4_WHEAT	-2.7969127801480096	38.465976718969486	Lox1
tr|X2D2D5|X2D2D5_WHEAT	-2.796887097492063	38.465976718969486	Lpx
tr|A0A3B5Z124|A0A3B5Z124_WHEAT	-3.653455407081685	38.45373076640432
tr|A0A3B6KS74|A0A3B6KS74_WHEAT	3.165974577701427	38.35181655833063
tr|A0A3B6PT24|A0A3B6PT24_WHEAT	-4.256336812306111	38.35181655833063
tr|A0A3B6I0D3|A0A3B6I0D3_WHEAT	3.071705060226479	38.32605289762253
tr|A0A1D5UL37|A0A1D5UL37_WHEAT	-3.8993214262955527	38.325764204936085	CAMPLR22A2D_LOCUS5724
tr|A0A3B6SGU8|A0A3B6SGU8_WHEAT	-2.794766305608175	38.299773072131714
tr|A0A3B6KGT2|A0A3B6KGT2_WHEAT	-2.760299051913913	38.14288661421004
tr|A0A3B6KME7|A0A3B6KME7_WHEAT	-2.2149589441479205	38.085143047312165
tr|A0A3B6DAJ3|A0A3B6DAJ3_WHEAT;tr|A0A7H4LCL6|A0A7H4LCL6_WHEAT	-5.303614994314663	38.07334098400539
tr|A0A3B6SV41|A0A3B6SV41_WHEAT	-3.7569034927256513	38.02970451685582
tr|A0A3B6ARH0|A0A3B6ARH0_WHEAT	9.082961366943357	37.91499450116292
sp|Q43206|CATA1_WHEAT;tr|A0A0A7MA13|A0A0A7MA13_WHEAT;tr|A0A3B6IUU1|A0A3B6IUU1_WHEAT;tr|A0A3B6JMX0|A0A3B6JMX0_WHEAT;tr|D6PW71|D6PW71_WHEAT	2.6252207115528594	37.85996724455873	CAT1
tr|A0A3B6HVT4|A0A3B6HVT4_WHEAT	-2.34209042367311	37.82217014826952
tr|A0A3B6NIJ7|A0A3B6NIJ7_WHEAT	-7.061855661849464	37.76951174318399
tr|A0A3B6PFF3|A0A3B6PFF3_WHEAT	-7.061855661849464	37.76951174318399
tr|D8L9A2|D8L9A2_WHEAT	-7.061855661849464	37.76951174318399	pdil2-1
tr|A0A077S4K0|A0A077S4K0_WHEAT	-7.061855661849464	37.76951174318399	TRAES_3BF039300210CFD_c1
tr|A0A3B6NJB3|A0A3B6NJB3_WHEAT	-7.061855661849464	37.76951174318399
tr|A0A3B6RND8|A0A3B6RND8_WHEAT	-3.6158046581676895	37.71862866200651
tr|A0A3B6RQT6|A0A3B6RQT6_WHEAT;tr|A0A3B6TX84|A0A3B6TX84_WHEAT	3.869597402993648	37.59058219880312
sp|P05151|CYF_WHEAT;tr|A0A3B6MZ92|A0A3B6MZ92_WHEAT;tr|S4Z3G1|S4Z3G1_WHEAT	4.52762643931439	37.58849723199702	petA
tr|A0A7H4LJ48|A0A7H4LJ48_WHEAT	5.639673920227661	37.58470493740829	CAMPLR22A2D_LOCUS3248
tr|A0A3B6B1C5|A0A3B6B1C5_WHEAT	5.6252028325326044	37.58470493740829
tr|F8THZ7|F8THZ7_WHEAT	-2.6320899789485006	37.51720270625337	PDI
tr|F8THZ6|F8THZ6_WHEAT	-2.7656620236091087	37.51720270625337	PDI
tr|A0A3B6JHV1|A0A3B6JHV1_WHEAT	4.749629659300547	37.48563243897216
tr|A0A3B5YQ87|A0A3B5YQ87_WHEAT	-5.34728526232739	37.45737145418468
tr|A0A3B6H789|A0A3B6H789_WHEAT	-2.973535771410063	37.36148400300255
tr|A0A3B6NTT8|A0A3B6NTT8_WHEAT	-3.9355582708737646	37.36089255265944
tr|A0A3B6HUD3|A0A3B6HUD3_WHEAT	4.606817638318974	37.17526910588624
tr|A0A3B6SKB5|A0A3B6SKB5_WHEAT	-3.5187735054216214	37.16190081665395
tr|A0A3B6PQV2|A0A3B6PQV2_WHEAT	-3.571851505656432	37.07203276309413
tr|A0A3B6QH82|A0A3B6QH82_WHEAT;tr|A0A3B6QK49|A0A3B6QK49_WHEAT	-3.5750985458601727	37.07203276309413
tr|A0A3B6C0V6|A0A3B6C0V6_WHEAT	-4.338157811113362	37.06032771007416
tr|A0A3B6TM41|A0A3B6TM41_WHEAT	-4.5513562559614735	37.06030991668748
tr|A0A3B6RFL2|A0A3B6RFL2_WHEAT	-4.551747720843279	37.06030991668748
tr|A0A3B6KIP0|A0A3B6KIP0_WHEAT	-2.812197500498315	37.0108982697089
tr|A0A080YUW6|A0A080YUW6_WHEAT	-2.9710027994629518	36.9191683588086	TRAES_3BF065400210CFD_c1
tr|A0A3B6KDJ1|A0A3B6KDJ1_WHEAT	-4.033978858857917	36.91647771399325
tr|A0A3B6LEY3|A0A3B6LEY3_WHEAT	-4.06095035642873	36.91647771399325
tr|A0A3B6RN77|A0A3B6RN77_WHEAT	-3.5188100625357195	36.90293340677288
tr|A0A2X0RZG8|A0A2X0RZG8_WHEAT	-1.8361517713155384	36.8235885873598	CAMPLR22A2D_LOCUS227
tr|A0A3B6MRM1|A0A3B6MRM1_WHEAT	-2.1425643745515157	36.818103160794486
tr|A0A3B6CH98|A0A3B6CH98_WHEAT	-4.70483939115684	36.751361649427736
tr|R9UFM0|R9UFM0_WHEAT	-5.343176311688965	36.73100306785504
tr|A0A3B5YQ74|A0A3B5YQ74_WHEAT	-5.339527451889805	36.73100306785504
tr|A0A3B6AQN0|A0A3B6AQN0_WHEAT	-5.348771692158645	36.73100306785504
tr|A0A3B5YUX1|A0A3B5YUX1_WHEAT	3.077800909962097	36.716626859058
tr|A0A3B6SGH3|A0A3B6SGH3_WHEAT	4.523683872320959	36.656774358136005
tr|A0A3B6HW85|A0A3B6HW85_WHEAT	-3.661837239456978	36.61289498168809
tr|A0A3B6PRQ6|A0A3B6PRQ6_WHEAT	-5.860236987057816	36.608850610427766
tr|A0A3B6NVQ1|A0A3B6NVQ1_WHEAT	-5.860236987057816	36.608850610427766
tr|A0A3B6N089|A0A3B6N089_WHEAT	2.9629356117930814	36.55391246281561
tr|A0A1D5UJ90|A0A1D5UJ90_WHEAT	6.865723659985284	36.532817160762185	CAMPLR22A2D_LOCUS4477
tr|A0A3B6NSR2|A0A3B6NSR2_WHEAT	-5.165707480087579	36.52692509535064
tr|A0A3B6QJ90|A0A3B6QJ90_WHEAT	-5.1632208385448815	36.52692509535064
tr|A0A1D5UH61|A0A1D5UH61_WHEAT;tr|A0A3B6C6J9|A0A3B6C6J9_WHEAT	1.890774843873456	36.52692509535064	CAMPLR22A2D_LOCUS2859
tr|A0A3B5YRG0|A0A3B5YRG0_WHEAT	-2.73178378438493	36.51768240751399
tr|A0A3B6TN46|A0A3B6TN46_WHEAT	-4.439303380859951	36.43963620176126
tr|A0A3B6FNZ8|A0A3B6FNZ8_WHEAT;tr|A0A3B6FQ38|A0A3B6FQ38_WHEAT;tr|A0A3B6FTF3|A0A3B6FTF3_WHEAT	-3.427234686295592	36.37876803661302
tr|A0A3B6FPL5|A0A3B6FPL5_WHEAT	-3.406706615299781	36.37876803661302
tr|A0A3B6EBD3|A0A3B6EBD3_WHEAT	4.721444831267027	36.35201567202348
tr|A0A3B6LVL4|A0A3B6LVL4_WHEAT	7.953923954454995	36.19539015459516
tr|A0A3B6A1J0|A0A3B6A1J0_WHEAT	7.953923954454995	36.19539015459516
tr|A0A3B6LM09|A0A3B6LM09_WHEAT	-2.6308452566958462	36.16138428820155
tr|A0A2X0TVI7|A0A2X0TVI7_WHEAT	6.298754589246279	36.1455335498357	CAMPLR22A2D_LOCUS2512
tr|A0A3B5YVW2|A0A3B5YVW2_WHEAT	3.555776646436138	36.1455335498357
tr|A0A3B6QKK8|A0A3B6QKK8_WHEAT	-4.981617349774165	36.07815628978588
tr|Q8RVZ9|Q8RVZ9_WHEAT	4.486246950342487	36.03327457408224	fnr
tr|A0A3B6R6V9|A0A3B6R6V9_WHEAT	4.484568386190377	36.03327457408224
tr|A0A3B6CE00|A0A3B6CE00_WHEAT	3.2892227383070414	35.9013956886384
tr|A0A3B6NK51|A0A3B6NK51_WHEAT	3.913668035082813	35.76099963362639
tr|A0A3B6TGG2|A0A3B6TGG2_WHEAT	3.7921714985441937	35.730775177744455
tr|A0A3B6KLA0|A0A3B6KLA0_WHEAT;tr|A0A3B6LRL0|A0A3B6LRL0_WHEAT;tr|A0A3B6MVW8|A0A3B6MVW8_WHEAT	-2.5301140029301594	35.594004557916925
tr|A0A3B6JNC1|A0A3B6JNC1_WHEAT	-2.428355632550908	35.59082094716041
tr|A0A3B6RFG9|A0A3B6RFG9_WHEAT	-3.077339186284963	35.53030504395441
tr|A0A3B6EN66|A0A3B6EN66_WHEAT	-2.9040616901465794	35.524318518192445
tr|A0A3B6EK73|A0A3B6EK73_WHEAT	-2.305542695655239	35.44499792498964
tr|A0A3B6PDQ0|A0A3B6PDQ0_WHEAT	-2.288089325150473	35.40674407013893
tr|A0A077RFC2|A0A077RFC2_WHEAT	3.457723055955731	35.40674407013893	TRAES_3BF154700090CFD_c1
tr|A0A3B6GV04|A0A3B6GV04_WHEAT	2.6392391386847147	35.36303003681767
tr|A0A3B6B478|A0A3B6B478_WHEAT	3.804171721792798	35.33182267131465
tr|A0A3B6AXU8|A0A3B6AXU8_WHEAT	3.935267213277392	35.32837948159835
tr|C6ETA7|C6ETA7_WHEAT	-5.518037594947896	35.2039358929362	Prx111-E
tr|A0A3B6IVJ1|A0A3B6IVJ1_WHEAT	3.799468110169113	35.091102815006586
tr|A0A3B6MQA1|A0A3B6MQA1_WHEAT	5.226127146891796	35.083036273755845
tr|A0A3B6KMX2|A0A3B6KMX2_WHEAT;tr|A0A3B6N062|A0A3B6N062_WHEAT	3.412646557427323	35.04568154321819
tr|A0A2X0S3V8|A0A2X0S3V8_WHEAT;tr|A0A3B6DA29|A0A3B6DA29_WHEAT	4.192702029793398	35.02441382224414	CAMPLR22A2D_LOCUS1913
tr|A0A1D6C057|A0A1D6C057_WHEAT;tr|A0A3B6RGC1|A0A3B6RGC1_WHEAT	-2.912060754153373	35.0094628575456	FBA19
tr|A0A3B6SGR0|A0A3B6SGR0_WHEAT	4.874334525536976	34.92523910499831
tr|A0A3B6STX3|A0A3B6STX3_WHEAT	-3.653805176443308	34.91889436910145
tr|A0A3B6DLF1|A0A3B6DLF1_WHEAT	3.299031381558653	34.872821151463086
tr|A0A3B6PKF7|A0A3B6PKF7_WHEAT;tr|A0A3B6QDG2|A0A3B6QDG2_WHEAT	5.156650180374054	34.87207614368134
tr|A0A3B6NPJ5|A0A3B6NPJ5_WHEAT	5.156650180374054	34.854818136961846
tr|A0A3B5ZUZ8|A0A3B5ZUZ8_WHEAT	7.715358309181451	34.7826831144397
tr|A0A3B6LFC8|A0A3B6LFC8_WHEAT	-4.423661172570495	34.64551279916509
tr|A0A3B6KPT8|A0A3B6KPT8_WHEAT	-2.621305984056592	34.63941450982212
tr|A7UME2|A7UME2_WHEAT	-3.1582346485536923	34.602753098095114
tr|A0A3B6ASK7|A0A3B6ASK7_WHEAT	4.994723186923068	34.46580917780543
tr|A0A2X0SEH1|A0A2X0SEH1_WHEAT	4.998488175738129	34.46580917780543	CAMPLR22A2D_LOCUS1157
tr|A0A3B6EQT5|A0A3B6EQT5_WHEAT	-2.706226617837106	34.36477141225565
tr|A0A3B6FX34|A0A3B6FX34_WHEAT	-2.704174067404567	34.36477141225565
tr|A0A3B6H276|A0A3B6H276_WHEAT	-2.706226617837106	34.36477141225565
tr|Q45NB3|Q45NB3_WHEAT	3.1602788706262155	34.325053065932096	GS2
tr|A0A3B6KRR5|A0A3B6KRR5_WHEAT	4.736272922317972	34.24630873353382
tr|A0A3B6MPU5|A0A3B6MPU5_WHEAT	3.320321945961663	34.176109806343135
tr|A0A3B6TLY2|A0A3B6TLY2_WHEAT	-2.537977283236124	34.129172191792435
sp|P58386|PSAB_WHEAT;tr|S4Z1Y0|S4Z1Y0_WHEAT	6.285020434383394	34.006915496896454	psaB
tr|A0A3B6CD48|A0A3B6CD48_WHEAT	6.285074045800236	34.006915496896454
tr|A0A3B6IQE4|A0A3B6IQE4_WHEAT	3.671966080591157	33.99899861524959
tr|A0A3B6CJD6|A0A3B6CJD6_WHEAT	-3.4171160984447684	33.95397489517881
tr|A0A3B6MZ11|A0A3B6MZ11_WHEAT;tr|E9NX12|E9NX12_WHEAT	-3.5755901477469605	33.95265984951195
tr|A0A1D6S518|A0A1D6S518_WHEAT	-1.6410799018811555	33.9150520101188
tr|A0A3B5Z0S4|A0A3B5Z0S4_WHEAT	-2.4256893305019283	33.858391897473375
tr|A0A7H4LAM2|A0A7H4LAM2_WHEAT;tr|H9CWE9|H9CWE9_WHEAT	-5.34728526232739	33.80882501434585	CAMPLR22A2D_LOCUS250
tr|A0A3B5Y501|A0A3B5Y501_WHEAT	-4.179335914973219	33.789387607111685
tr|A0A3B6RHN6|A0A3B6RHN6_WHEAT	-3.781848920569006	33.60106558654045
tr|A0A3B6U6N7|A0A3B6U6N7_WHEAT;tr|A0A3B6U6V8|A0A3B6U6V8_WHEAT	2.838858119288933	33.52286510070526
tr|A0A3B6STV9|A0A3B6STV9_WHEAT	-4.610502853306947	33.51888097497721
tr|A0A3B6LEW5|A0A3B6LEW5_WHEAT	-3.890995346959857	33.500826916909844
tr|A0A3B6A0F0|A0A3B6A0F0_WHEAT	7.953923954454995	33.49031528019578
tr|A0A3B6QAW4|A0A3B6QAW4_WHEAT	-4.171574794697699	33.45345244164088
tr|A0A3B6I4M8|A0A3B6I4M8_WHEAT	-2.074951579019316	33.408115590821666
tr|A0A3B6C0B5|A0A3B6C0B5_WHEAT	3.656410542982909	33.40503249212493
tr|A0A3B6KQL2|A0A3B6KQL2_WHEAT	-4.546384739612967	33.347877285599594
tr|A0A3B6GPQ3|A0A3B6GPQ3_WHEAT	2.9781967587745584	33.31825400214795
tr|A0A3B6GS26|A0A3B6GS26_WHEAT	2.9821714312622407	33.31825400214795
tr|A0A3B6SJ55|A0A3B6SJ55_WHEAT;tr|A0A3B6SMH2|A0A3B6SMH2_WHEAT	2.598023426482829	33.30011380678072
tr|A0A3B6RBC8|A0A3B6RBC8_WHEAT	-2.359696052844734	33.263226427537305
tr|A0A3B6CEE9|A0A3B6CEE9_WHEAT	-6.407245206431826	33.25350901483134
tr|A0A3B6GZG0|A0A3B6GZG0_WHEAT	-3.7130656734111778	33.146580505113185
tr|A0A3B6JNI4|A0A3B6JNI4_WHEAT	-3.051812201362345	33.146580505113185
tr|A0A3B6SBW2|A0A3B6SBW2_WHEAT	-4.906290952897376	33.13057357004217
tr|A0A3B6PFG9|A0A3B6PFG9_WHEAT	-3.4219498488435924	33.11118227459579
tr|A0A0C4BJE5|A0A0C4BJE5_WHEAT	2.2018313908536102	33.10315028260273
tr|A0A3B6JJQ0|A0A3B6JJQ0_WHEAT	-2.276816121144373	33.075238986558226
tr|A0A3B6PQY9|A0A3B6PQY9_WHEAT	-3.542888288704675	33.04463363725602
tr|A0A3B6JIX7|A0A3B6JIX7_WHEAT	2.71955722447515	33.041316556993884
tr|A0A3B6SFL3|A0A3B6SFL3_WHEAT	-3.067007712127296	33.03263448882027
tr|W5ATK7|W5ATK7_WHEAT	4.980568839737981	32.99605557965786	STP
tr|A0A3B6DAM6|A0A3B6DAM6_WHEAT	-2.1269258666591737	32.96539138847565
tr|A0A3B6TPU9|A0A3B6TPU9_WHEAT	-2.7231518182971617	32.93992512756234
tr|A0A3B5Y447|A0A3B5Y447_WHEAT;tr|A0A3B5ZZT4|A0A3B5ZZT4_WHEAT	-5.605348341733611	32.90689976512781
tr|A0A3B6TZA8|A0A3B6TZA8_WHEAT	-3.9986400524074286	32.87733470424065
tr|A0A3B5ZRJ0|A0A3B5ZRJ0_WHEAT	5.594078876982393	32.857456645682305
tr|A0A3B6EP73|A0A3B6EP73_WHEAT	3.683593329696993	32.83513114387157
tr|A0A3B6MPA1|A0A3B6MPA1_WHEAT	-4.610679985694105	32.8336809395532
tr|A0A3B6TRJ3|A0A3B6TRJ3_WHEAT	-3.072672516041963	32.69350071965246
tr|A0A3B6JHR8|A0A3B6JHR8_WHEAT	-2.783174104158308	32.6746515472225
tr|A0A3B6RFY6|A0A3B6RFY6_WHEAT	3.140482217133149	32.5911847046768
tr|A0A3B6IRW6|A0A3B6IRW6_WHEAT	-3.673147837667287	32.565468456945275
tr|A0A0F6QT98|A0A0F6QT98_WHEAT;tr|A0A3B6LKM3|A0A3B6LKM3_WHEAT;tr|W5FWT6|W5FWT6_WHEAT	-3.194596090984525	32.48956252281762	ALDH7B1
tr|A0A3B6KIN5|A0A3B6KIN5_WHEAT;tr|D9IFB7|D9IFB7_WHEAT	-3.194596090984525	32.48956252281762
sp|Q8L803|RK9_WHEAT;tr|A0A3B6PVH6|A0A3B6PVH6_WHEAT	5.52569711391415	32.436861249973944	RPL9
tr|D3YE92|D3YE92_WHEAT	2.590462694352152	32.384620181960265
tr|A0A3B6MN25|A0A3B6MN25_WHEAT	2.5904626839977505	32.384620181960265
tr|A0A3B6LIR6|A0A3B6LIR6_WHEAT	2.5906785793569886	32.384620181960265
tr|A0A3B6LIT6|A0A3B6LIT6_WHEAT	1.962744580323635	32.384620181960265
tr|A0A3B6MLS3|A0A3B6MLS3_WHEAT	1.96333273630822	32.384620181960265
tr|A0A3B6KF51|A0A3B6KF51_WHEAT	1.962482203256924	32.384620181960265
tr|O80370|O80370_WHEAT	2.427884976904245	32.32420168416041	ver2
tr|A0A3B6PS76|A0A3B6PS76_WHEAT	3.01556891598576	32.30013195030593
tr|A0A3B6QNG1|A0A3B6QNG1_WHEAT	3.015568915985761	32.30013195030593
tr|A0A3B6QHK6|A0A3B6QHK6_WHEAT	-3.94299038258458	32.25830181890136
tr|A0A3B5Y7S1|A0A3B5Y7S1_WHEAT	-2.3504279512921413	32.18979255666867
tr|A0A3B6LQR3|A0A3B6LQR3_WHEAT	-1.6450694374547212	32.127001520960185
tr|A0A3B5XZR8|A0A3B5XZR8_WHEAT;tr|Q8W429|Q8W429_WHEAT	-4.738485158568117	32.094515427908775
tr|A0A3B6HT58|A0A3B6HT58_WHEAT;tr|A0A3B6HW57|A0A3B6HW57_WHEAT;tr|A0A3B6HX39|A0A3B6HX39_WHEAT	-2.2108093841915943	32.072966701906694
tr|A0A3B6B1S5|A0A3B6B1S5_WHEAT;tr|A0A3B6C910|A0A3B6C910_WHEAT;tr|W5C050|W5C050_WHEAT	2.880319943906972	32.02983464492383
tr|A0A3B6NMI5|A0A3B6NMI5_WHEAT	-1.5061582428152358	31.87858189475533
tr|A0A3B6SQ77|A0A3B6SQ77_WHEAT	-3.5024471976820166	31.87858189475533
tr|A0A3B6KMB4|A0A3B6KMB4_WHEAT	-2.029240523491365	31.83511360879972
sp|Q41593|SPZ1A_WHEAT	-3.0643668438572305	31.7747330212052	WZCI
tr|A0A3B6QKE0|A0A3B6QKE0_WHEAT	-4.732004478978377	31.756167177616483
tr|A0A3B6SRD5|A0A3B6SRD5_WHEAT	-5.01380416994606	31.63016230471115
tr|A0A3B6TMV0|A0A3B6TMV0_WHEAT	4.8571751251942015	31.580796134415543
tr|A0A3B5Y1F8|A0A3B5Y1F8_WHEAT	-3.679810299293426	31.53243480626714
tr|A0A3B5XXA7|A0A3B5XXA7_WHEAT	-3.300511868817364	31.50585300480791
tr|A0A3B5YVL5|A0A3B5YVL5_WHEAT	-3.300511868817364	31.50585300480791
tr|A0A3B6QAW9|A0A3B6QAW9_WHEAT	-2.889984079252219	31.467909583822838
tr|A0A3B6EJT6|A0A3B6EJT6_WHEAT;tr|A0A3B6EL37|A0A3B6EL37_WHEAT;tr|A0A3B6EMW4|A0A3B6EMW4_WHEAT	-8.025526634183695	31.447360157994225
tr|A0A3B6GWB9|A0A3B6GWB9_WHEAT;tr|A0A3B6GZL6|A0A3B6GZL6_WHEAT;tr|A0A3B6GZZ3|A0A3B6GZZ3_WHEAT	-8.02155950106585	31.447360157994225
tr|L0GED8|L0GED8_WHEAT;tr|Q08G36|Q08G36_WHEAT	-2.285630480409542	31.43223043652701	14R2
tr|A0A3B6JQ94|A0A3B6JQ94_WHEAT	4.0236100189195545	31.43022445388784
tr|A0A3B5Y1J4|A0A3B5Y1J4_WHEAT	-3.0624652732735966	31.41911114934572
tr|A0A1D5V3M3|A0A1D5V3M3_WHEAT	5.900629946179319	31.36438545395881	CAMPLR22A2D_LOCUS1885
tr|A0A3B6PF37|A0A3B6PF37_WHEAT	-6.036231802216812	31.334119862999756
tr|A0A3B6I203|A0A3B6I203_WHEAT	-3.0230970444950658	31.28629094976361
tr|A0A3B5ZUD0|A0A3B5ZUD0_WHEAT	3.808214254687693	31.278632891725334
tr|A0A3B6PNM7|A0A3B6PNM7_WHEAT	-3.27552209841508	31.24284014366497
tr|A0A7H4LR98|A0A7H4LR98_WHEAT	-3.1796747945117194	31.241397530357226	CAMPLR22A2D_LOCUS5771
tr|A0A024FRN3|A0A024FRN3_WHEAT;tr|A0A3B6IQT3|A0A3B6IQT3_WHEAT;tr|B9A8E3|B9A8E3_WHEAT;tr|Q93XQ8|Q93XQ8_WHEAT	-2.661075677548	31.10293355095928	TaPDIL1-2
sp|P09195|F16P1_WHEAT;tr|A0A3B6IQW9|A0A3B6IQW9_WHEAT	2.7198296520299845	31.083553248610777	FBP
tr|A0A3B6KG51|A0A3B6KG51_WHEAT	-3.259143136311608	31.075622641965516
tr|A0A3B5Y1Z9|A0A3B5Y1Z9_WHEAT;tr|A0A3B5Y2B7|A0A3B5Y2B7_WHEAT	-2.515811604916132	31.067664065636706
tr|A0A3B5ZSY5|A0A3B5ZSY5_WHEAT	7.715358309181451	31.05220995551654
tr|A0A077RU36|A0A077RU36_WHEAT	2.505343572094227	31.05220995551654	TRAES_3BF169900010CFD_c1
tr|A0A3B6ELF1|A0A3B6ELF1_WHEAT	2.6674113348214976	31.02822593746584
tr|A0A1D5UVN0|A0A1D5UVN0_WHEAT	-2.6769915198391048	31.02607611097099	CAMPLR22A2D_LOCUS1096
tr|Q45NB4|Q45NB4_WHEAT	3.180010546785609	31.009142476493047	GS2
tr|A0A3B6C5H1|A0A3B6C5H1_WHEAT	7.715358309181451	30.990369739720947
tr|A0A3B6LU51|A0A3B6LU51_WHEAT	3.6273958711234	30.988849441559733
tr|A0A3B6MTS8|A0A3B6MTS8_WHEAT	-2.4796782129989494	30.98753251826198
tr|A0A3B5ZY13|A0A3B5ZY13_WHEAT	-4.37786135407483	30.93640333682297
tr|A0A3B5Z1L4|A0A3B5Z1L4_WHEAT	-4.3833931061735925	30.93640333682297
tr|A0A3B6ARZ4|A0A3B6ARZ4_WHEAT	9.082961366943357	30.91750445408089
tr|A0A3B6ASA9|A0A3B6ASA9_WHEAT	9.082961366943357	30.91750445408089
tr|A0A3B6CH37|A0A3B6CH37_WHEAT	3.9761441303503138	30.872835164923387
tr|A0A3B6SPD7|A0A3B6SPD7_WHEAT	-4.594634870865082	30.868851781121023
tr|A0A3B6I4Q0|A0A3B6I4Q0_WHEAT	-2.9688658131551344	30.81383791927303
tr|C0LF32|C0LF32_WHEAT	-3.023150355272535	30.799245758004577	SER3
tr|A0A3B6RL58|A0A3B6RL58_WHEAT	-2.732642445529884	30.728935493847867
tr|A0A3B6B891|A0A3B6B891_WHEAT	-5.105472524158314	30.69241186922245
tr|A0A3B6MXD7|A0A3B6MXD7_WHEAT	-4.83905955415923	30.686826030304424
tr|W5D322|W5D322_WHEAT	-2.327497110722025	30.67973115780169	TRAES_3BF013300030CFD_c1
tr|A0A3B6B612|A0A3B6B612_WHEAT	-4.765116475070174	30.676503547039296
tr|A0A3B6C222|A0A3B6C222_WHEAT	3.5837975950558465	30.650157644356774
tr|A0A3B6I3A2|A0A3B6I3A2_WHEAT;tr|A0A3B6I6F8|A0A3B6I6F8_WHEAT	3.057812358678168	30.63364722479397
tr|A0A3B6EE65|A0A3B6EE65_WHEAT	-4.077323372757502	30.57395048907883
tr|A0A077RRC4|A0A077RRC4_WHEAT	-4.077323372757502	30.57395048907883	TRAES_3BF008800140CFD_c1
tr|A0A3B6GV08|A0A3B6GV08_WHEAT	-4.077323372757502	30.57395048907883
tr|A0A3B6MXH4|A0A3B6MXH4_WHEAT	9.131965669790144	30.356858414587965
tr|A0A3B6Q9G0|A0A3B6Q9G0_WHEAT	3.7643969033848936	30.331684630325267
tr|A0A3B6PF16|A0A3B6PF16_WHEAT	3.764396880714604	30.331684630325267
tr|A0A1D6S519|A0A1D6S519_WHEAT	-1.6640744740618314	30.32963539966126
tr|A0A3B6CH96|A0A3B6CH96_WHEAT	-6.429667495331222	30.30483891544305
tr|A0A3B6C8P3|A0A3B6C8P3_WHEAT	-3.1269116838422137	30.26541609085404
tr|A0A3B5ZT69|A0A3B5ZT69_WHEAT	6.289821303988093	30.263338249120096
tr|A0A3B5ZSL2|A0A3B5ZSL2_WHEAT	-4.298863188846311	30.26121669840244
tr|A0A3B6B4X9|A0A3B6B4X9_WHEAT	6.833412252918078	30.256994488817288
sp|Q8LK61|GAPN_WHEAT	3.679714870675054	30.14777030543915	GAPN
tr|A0A3B6GP00|A0A3B6GP00_WHEAT	-3.6590621263563134	30.1466633722568
tr|A0A3B5Y154|A0A3B5Y154_WHEAT;tr|A0A3B5ZVJ1|A0A3B5ZVJ1_WHEAT	-2.555878061639877	30.12486168140677
tr|A0A3B6FG58|A0A3B6FG58_WHEAT	-3.249123150442564	30.12317166828914
tr|A0A3B6A150|A0A3B6A150_WHEAT	-3.5606916037346257	30.114120224355418
tr|A0A3B6KNF4|A0A3B6KNF4_WHEAT	-3.416256278238251	30.07966882419153
tr|A0A1D5VCR6|A0A1D5VCR6_WHEAT;tr|D8L9K9|D8L9K9_WHEAT	3.235853122415455	30.047296395494765
tr|A0A7H4LJX8|A0A7H4LJX8_WHEAT	-3.033322005179297	29.99028580443309	CAMPLR22A2D_LOCUS3530
tr|A0A3B6SJW7|A0A3B6SJW7_WHEAT;tr|A0A3B6TRX0|A0A3B6TRX0_WHEAT	2.664222877188392	29.964866226315028
tr|A0A3B5Z2G1|A0A3B5Z2G1_WHEAT	-5.6053483417336185	29.896171476013777
tr|A0A3B6AU95|A0A3B6AU95_WHEAT	-2.886666104050147	29.896171476013777
tr|A0A3B6JL78|A0A3B6JL78_WHEAT	-2.670158537107719	29.896171476013777
tr|A0A3B6KBU5|A0A3B6KBU5_WHEAT;tr|A0A3B6KEE2|A0A3B6KEE2_WHEAT;tr|A0A3B6KF47|A0A3B6KF47_WHEAT	-2.8810793739581144	29.872064691498892
tr|A0A3B6B0D0|A0A3B6B0D0_WHEAT	5.15602238474905	29.834175425834754
tr|A0A3B6JF92|A0A3B6JF92_WHEAT	4.413624245292587	29.83266565063385
tr|A0A3B6B507|A0A3B6B507_WHEAT	-2.7065944959864936	29.82994558196252
tr|A0A3B6MRX0|A0A3B6MRX0_WHEAT	3.0908999791506373	29.79725344780966
tr|A0A3B6IWL7|A0A3B6IWL7_WHEAT	-4.943697580510221	29.71549828022718
tr|A0A3B6B887|A0A3B6B887_WHEAT;tr|Q5GMP4|Q5GMP4_WHEAT	-4.896148774749069	29.650646016074436
tr|A0A3B6JBS5|A0A3B6JBS5_WHEAT	2.8884622166310163	29.54284245354553
tr|A0A3B6KTI7|A0A3B6KTI7_WHEAT	5.107681081995219	29.536971336843948
tr|A0A3B6CJE1|A0A3B6CJE1_WHEAT	-2.6622384325617983	29.527372133719403
tr|A0A3B6SCK9|A0A3B6SCK9_WHEAT	-3.2652698274547327	29.52419135382568
tr|A0A3B6SDW6|A0A3B6SDW6_WHEAT;tr|A0A3B6SG97|A0A3B6SG97_WHEAT;tr|A0A3B6SJR9|A0A3B6SJR9_WHEAT	-3.278675643846233	29.52419135382568
tr|A0A3B6TQP4|A0A3B6TQP4_WHEAT	-3.267139201178741	29.52419135382568
tr|C3VQ52|C3VQ52_WHEAT	-2.4776574813242074	29.490922826547656	POD1
tr|A0A3B6IX07|A0A3B6IX07_WHEAT;tr|A0A3B6JRF7|A0A3B6JRF7_WHEAT	4.771261415128437	29.466325451674557
tr|A0A3B6C1U7|A0A3B6C1U7_WHEAT	-2.870346320630801	29.4654427965682
tr|A0A3B6ISB7|A0A3B6ISB7_WHEAT	-2.32142937850231	29.454502750534047
tr|A0A3B6AR76|A0A3B6AR76_WHEAT	3.6173777061881647	29.41576835723024
tr|A0A3B6SMQ8|A0A3B6SMQ8_WHEAT	2.5555506483465185	29.392638120055985
tr|A0A3B6RBJ4|A0A3B6RBJ4_WHEAT;tr|A0A3B6RBM9|A0A3B6RBM9_WHEAT	-2.362436737416734	29.376180092857805
tr|A0A3B6NV21|A0A3B6NV21_WHEAT	4.434895855351074	29.376180092857805
tr|A0A3B6QMC3|A0A3B6QMC3_WHEAT	4.434029441014735	29.376180092857805
tr|A0A3B5ZSZ8|A0A3B5ZSZ8_WHEAT	2.3129369785065155	29.30307199419988
tr|A0A3B6TZT2|A0A3B6TZT2_WHEAT	-4.534126903635374	29.30100329864841
tr|A0A3B6A1X7|A0A3B6A1X7_WHEAT	-4.476752785399394	29.286835824788984
tr|A0A7H4LII6|A0A7H4LII6_WHEAT	4.707729591387099	29.22981905185856	CAMPLR22A2D_LOCUS3036
tr|A0A3B6C3M9|A0A3B6C3M9_WHEAT	4.193053002846057	29.215545809631383
tr|A0A3B6AZ87|A0A3B6AZ87_WHEAT	2.286900522334351	29.185409151391347	GATB
tr|A0A1D5W7M8|A0A1D5W7M8_WHEAT	-2.8070363173571837	29.17964365035681
tr|A0A3B6IS01|A0A3B6IS01_WHEAT	-2.511326529458449	29.13446787697099
tr|A0A3B6ASF0|A0A3B6ASF0_WHEAT	-5.518037594947896	29.12400326755613
tr|A0A3B6QB29|A0A3B6QB29_WHEAT	7.953923954454995	29.09862982355504
tr|A0A3B6NLG5|A0A3B6NLG5_WHEAT	7.953923954454995	29.09862982355504
tr|A0A3B6NL68|A0A3B6NL68_WHEAT	7.953923954454995	29.09862982355504
tr|A0A3B5Z4F2|A0A3B5Z4F2_WHEAT	7.953923954454995	29.09862982355504
tr|A0A3B6NM20|A0A3B6NM20_WHEAT	7.953923954454995	29.09862982355504
tr|A0A3B5Z3B4|A0A3B5Z3B4_WHEAT	7.953923954454995	29.09862982355504
tr|A0A3B6A2I8|A0A3B6A2I8_WHEAT	7.953923954454995	29.09862982355504
tr|A0A3B6PHP0|A0A3B6PHP0_WHEAT;tr|A0A3B6PHQ9|A0A3B6PHQ9_WHEAT	7.953923954454995	29.09862982355504
tr|A0A7H4LN53|A0A7H4LN53_WHEAT	4.086888749959785	29.07679685357329	CAMPLR22A2D_LOCUS4669
tr|A0A3B6JRS1|A0A3B6JRS1_WHEAT	-2.4986663564905536	29.03062924608297
tr|A0A3B6SAN9|A0A3B6SAN9_WHEAT	7.953923954454995	28.927512934240564
tr|A0A3B5ZZE4|A0A3B5ZZE4_WHEAT	7.953923954454995	28.927512934240564
tr|A0A3B6PJ44|A0A3B6PJ44_WHEAT	7.953923954454995	28.927512934240564
tr|A0A6B9KU86|A0A6B9KU86_WHEAT	7.953923954454995	28.927512934240564
tr|A0A3B6U5R3|A0A3B6U5R3_WHEAT	3.234331135087169	28.924931345302973
tr|W5D5L4|W5D5L4_WHEAT	-2.4031713213109525	28.88225034865801	FBA12
tr|A0A3B6RDA4|A0A3B6RDA4_WHEAT;tr|A0A3B6TE15|A0A3B6TE15_WHEAT;tr|Q5XUV6|Q5XUV6_WHEAT	-3.104714739909977	28.861308900924165
tr|A0A3B6TFN4|A0A3B6TFN4_WHEAT	-3.037511881557831	28.850179131784262
tr|A0A3B6C7Z5|A0A3B6C7Z5_WHEAT	5.1288848961443545	28.84236487663661
tr|A0A3B6GTB1|A0A3B6GTB1_WHEAT	-3.252541622821809	28.84236487663661
tr|A0A3B6EJ43|A0A3B6EJ43_WHEAT;tr|A0A3B6EJE2|A0A3B6EJE2_WHEAT	-3.252541622821809	28.84236487663661
tr|A0A3B6LF00|A0A3B6LF00_WHEAT;tr|A0A3B6LGU5|A0A3B6LGU5_WHEAT	-2.3946873928732577	28.81293693222416
tr|A0A7H4LIN4|A0A7H4LIN4_WHEAT	2.474705555776985	28.756276853010835	CAMPLR22A2D_LOCUS3084
tr|A0A3B5Y5B9|A0A3B5Y5B9_WHEAT;tr|A0A3B5ZYR1|A0A3B5ZYR1_WHEAT	-2.499583474492632	28.73923375375025
tr|A0A3B6RFJ8|A0A3B6RFJ8_WHEAT	-3.547676832964829	28.716699667847013
tr|A0A3B6SQ04|A0A3B6SQ04_WHEAT	-4.610502853306947	28.6941344462422
tr|A0A3B6C126|A0A3B6C126_WHEAT	-2.778739932032214	28.691996142279777
tr|A0A3B6NV52|A0A3B6NV52_WHEAT	-3.173913998043985	28.67027939941568
tr|A0A3B6TDG8|A0A3B6TDG8_WHEAT	-3.041307269615168	28.65332449597948
tr|A0A3B6RAV4|A0A3B6RAV4_WHEAT	3.352134003119451	28.62455575071229
tr|A0A3B6KAG9|A0A3B6KAG9_WHEAT;tr|A0A3B6KB96|A0A3B6KB96_WHEAT	-5.999031227686042	28.59853263577284
tr|A0A3B6B5K3|A0A3B6B5K3_WHEAT	3.95350368418462	28.5534209759835
tr|A0A3B6U1C9|A0A3B6U1C9_WHEAT;tr|A0A3B6U619|A0A3B6U619_WHEAT;tr|A0A3B6UBC0|A0A3B6UBC0_WHEAT	-5.64774109528027	28.517295326872343
tr|A0A7H1K1V1|A0A7H1K1V1_WHEAT	-2.432662078388196	28.4818022520051
sp|P17314|IAAC3_WHEAT;tr|A0A7H1K1X3|A0A7H1K1X3_WHEAT;tr|Q53YX8|Q53YX8_WHEAT	-2.432662078388196	28.4818022520051
tr|A0A3B5ZST7|A0A3B5ZST7_WHEAT;tr|A0A3B5ZUK9|A0A3B5ZUK9_WHEAT	4.551642636718887	28.40582509632403
tr|Q6RUI9|Q6RUI9_WHEAT	-2.967270216742393	28.37137557179176	GS
tr|A0A3B6DI12|A0A3B6DI12_WHEAT	3.9278549065234047	28.345705005598536
tr|W5CPX1|W5CPX1_WHEAT	-5.959245004576293	28.345705005598536	TRAES_3BF139100030CFD_c1
tr|A0A3B6N0I3|A0A3B6N0I3_WHEAT	-3.8388368667964095	28.26533648293225
tr|A0A3B6BWT5|A0A3B6BWT5_WHEAT	6.407160931801238	28.26295585880362
sp|Q9ST58|SPZ1C_WHEAT	-2.9916963394182625	28.166111582894725
tr|A0A3B6MLH5|A0A3B6MLH5_WHEAT;tr|A0A3B6MMP0|A0A3B6MMP0_WHEAT	-3.477144050356348	28.10076620557601
tr|A0A3B5XV32|A0A3B5XV32_WHEAT	-3.0638432047587507	28.100625550967614
tr|C0LF30|C0LF30_WHEAT	-3.054168451033673	28.094406994950223	SER1
tr|A0A3B6BZ29|A0A3B6BZ29_WHEAT	-3.5158159897279164	28.073715203468463
tr|A0A3B5ZMV3|A0A3B5ZMV3_WHEAT	4.074356011022518	27.996532659793225
tr|A0A3B5Z2A4|A0A3B5Z2A4_WHEAT	-4.063838779853258	27.93009858362664
tr|A0A3B6MJM3|A0A3B6MJM3_WHEAT	-3.8764123623546354	27.928807781427032
tr|A0A3B5YVQ0|A0A3B5YVQ0_WHEAT	-3.7415933656648255	27.90613213062552
tr|A0A3B5XY15|A0A3B5XY15_WHEAT	-3.510269329491764	27.90613213062552
tr|A0A3B5YUN2|A0A3B5YUN2_WHEAT	2.353307558827775	27.905082628606223
tr|A0A3B5ZX68|A0A3B5ZX68_WHEAT	5.011324949531884	27.89613320403471
tr|A0A3B6RH61|A0A3B6RH61_WHEAT	-6.637409022162885	27.848944721092124
tr|Q75RZ2|Q75RZ2_WHEAT	-3.784457024498843	27.83344799978934	CCoAMT
tr|A0A3B6LY68|A0A3B6LY68_WHEAT	2.498915674133233	27.8148948636585
tr|A0A3B6I193|A0A3B6I193_WHEAT;tr|A0A3B6JC73|A0A3B6JC73_WHEAT;tr|A0A3B6JED8|A0A3B6JED8_WHEAT	4.235062914223279	27.801897503898896
tr|A0A3B5YQR4|A0A3B5YQR4_WHEAT	4.072012736727393	27.801897503898896
tr|A0A3B6NY51|A0A3B6NY51_WHEAT;tr|A0A3B6QPH2|A0A3B6QPH2_WHEAT	5.767855831306047	27.78949800799701
tr|A0A3B6MSX0|A0A3B6MSX0_WHEAT	-2.6411830172054844	27.78949800799701
tr|A0A1D5WMF1|A0A1D5WMF1_WHEAT	-2.4168591486133537	27.773001312731555	FBA14
tr|A0A3B6DKR8|A0A3B6DKR8_WHEAT	2.8473187535898066	27.760806333134063	GATA
tr|A0A3B6R8P8|A0A3B6R8P8_WHEAT	-2.424678664112593	27.75852129123336
tr|A0A3B5YVW4|A0A3B5YVW4_WHEAT	3.3840384716703173	27.750607566577592
tr|A0A3B5XVJ0|A0A3B5XVJ0_WHEAT	-6.1822085932183	27.750607566577592
tr|A0A3B5ZPL0|A0A3B5ZPL0_WHEAT	-6.1822085932183	27.750607566577592
tr|A0A3B5ZQ34|A0A3B5ZQ34_WHEAT	-6.1822085932183	27.750607566577592
tr|A0A3B5XVK0|A0A3B5XVK0_WHEAT	-6.1822085932183	27.750607566577592
tr|A0A3B5YSQ3|A0A3B5YSQ3_WHEAT	-6.1822085932183	27.750607566577592
tr|A0A3B6BZD8|A0A3B6BZD8_WHEAT	-2.3782344222522767	27.750552401079677
tr|A0A3B5XZR6|A0A3B5XZR6_WHEAT	-2.7274780632994804	27.709848221375683
tr|A0A3B6HUP0|A0A3B6HUP0_WHEAT;tr|A0A3B6IR30|A0A3B6IR30_WHEAT;tr|A0A3B6JKR0|A0A3B6JKR0_WHEAT	-2.5943650595480343	27.667709243797457
tr|Q8W430|Q8W430_WHEAT	-3.035985037355308	27.650531137023613	1-SST
tr|A0A1D5UUP8|A0A1D5UUP8_WHEAT	3.5581417889754348	27.632802313686344	CAMPLR22A2D_LOCUS1332
tr|Q5QJA5|Q5QJA5_WHEAT	3.541484723104928	27.632802313686344	HrBP1-2
tr|A0A3B6AT42|A0A3B6AT42_WHEAT	3.54280665441718	27.632802313686344
tr|A0A3B6D755|A0A3B6D755_WHEAT	2.8595644095611066	27.57606775239677
tr|A0A3B6JGY3|A0A3B6JGY3_WHEAT	-3.67648272515705	27.55302248152413
tr|A0A3B5YXD9|A0A3B5YXD9_WHEAT	2.919300475473539	27.55083554177493
tr|A0A866W234|A0A866W234_WHEAT	3.252305609649284	27.54855305384073	GS2-D
tr|A0A3B6B681|A0A3B6B681_WHEAT;tr|A0A3B6B764|A0A3B6B764_WHEAT	-2.5291835484060554	27.54519367253544
tr|A0A3B5YZE1|A0A3B5YZE1_WHEAT	-3.0424035385103485	27.537736973872917
tr|A0A3B6RAC5|A0A3B6RAC5_WHEAT	-3.5458612819643087	27.503312816896624
tr|A0A3B6C7G7|A0A3B6C7G7_WHEAT	4.608098791121571	27.49693764744471
tr|A0A3B6CCI7|A0A3B6CCI7_WHEAT	6.833412252918078	27.493629028140383
tr|A0A3B6I1P3|A0A3B6I1P3_WHEAT	3.214939167671132	27.46282835536514
tr|A0A3B6NUT1|A0A3B6NUT1_WHEAT	5.124717476374595	27.42980785989609
tr|A0A3B6QKZ9|A0A3B6QKZ9_WHEAT	5.124717476374595	27.42980785989609
tr|A0A3B6NNS0|A0A3B6NNS0_WHEAT	-2.5664828685092766	27.42320814825765
tr|A0A3B6RN29|A0A3B6RN29_WHEAT;tr|A0A3B6RN98|A0A3B6RN98_WHEAT	-2.4622679079625778	27.38863246599294
tr|A0A3B6Q8R4|A0A3B6Q8R4_WHEAT	-3.214866406262046	27.38324555957819
tr|A0A3B6THV1|A0A3B6THV1_WHEAT	-3.487583361046146	27.373000090943364
tr|A0A3B6MMI7|A0A3B6MMI7_WHEAT	-3.928848520025707	27.335502268890277
tr|A0A3B6IVJ4|A0A3B6IVJ4_WHEAT	5.107681081995219	27.31939982192153
tr|A0A3B6H2R9|A0A3B6H2R9_WHEAT	-2.4393423959087053	27.30382076918004
tr|A0A3B6ENQ4|A0A3B6ENQ4_WHEAT	-2.44717650949825	27.30382076918004
tr|A0A3B5ZSS2|A0A3B5ZSS2_WHEAT	-3.081562163673921	27.233991816476657
tr|A0A3B6FIA1|A0A3B6FIA1_WHEAT	-2.9776788749994494	27.23270643395301
tr|A0A3B6FJP8|A0A3B6FJP8_WHEAT	-2.9776788749994494	27.23270643395301
tr|A0A3B6EDF0|A0A3B6EDF0_WHEAT	-5.046987252208022	27.222576006317468
tr|A0A3B6KNA8|A0A3B6KNA8_WHEAT	-3.1653973059079066	27.13013773156841
tr|A0A3B6CBJ4|A0A3B6CBJ4_WHEAT	-3.0579208333481875	27.078078132977023
tr|A0A3B6NSE8|A0A3B6NSE8_WHEAT;tr|A0A3B6QLB3|A0A3B6QLB3_WHEAT	4.599533099695924	27.07443699034831
tr|F8S6U7|F8S6U7_WHEAT;tr|O82715|O82715_WHEAT	-5.558902276572129	27.049513118948813	Pr-1-17
tr|A0A3B6QFY1|A0A3B6QFY1_WHEAT	-3.353142443195648	27.007545397447977
tr|A0A3B5Z3J8|A0A3B5Z3J8_WHEAT	7.594398016032408	26.982702485477603
tr|A0A3B6ECJ1|A0A3B6ECJ1_WHEAT	4.445069094337996	26.95218407652316
tr|A0A3B6N0E9|A0A3B6N0E9_WHEAT	3.1773117723881223	26.95218407652316
sp|P93692|SPZ2B_WHEAT;tr|H9AXB3|H9AXB3_WHEAT	-4.645191105301294	26.939691364697577
tr|A0A3B6QG23|A0A3B6QG23_WHEAT	-2.7175387730418032	26.93376890389484
tr|A0A3B6PLT5|A0A3B6PLT5_WHEAT	-2.6908937552722856	26.93376890389484
tr|A0A3B6C035|A0A3B6C035_WHEAT	3.2327788896994747	26.91961105617916
tr|A0A6G9HC52|A0A6G9HC52_WHEAT	2.315685866178949	26.90652528100796
tr|A0A3B6JIU6|A0A3B6JIU6_WHEAT	2.3160949572834952	26.90652528100796
tr|A0A3B6INL1|A0A3B6INL1_WHEAT;tr|A0A3B6IR24|A0A3B6IR24_WHEAT	-3.1916480920267323	26.902705123663942
tr|F1DTB8|F1DTB8_WHEAT	-2.783491295609	26.844020768827345	LOX3
tr|A0A3B6JF52|A0A3B6JF52_WHEAT;tr|A0A3B6JFH5|A0A3B6JFH5_WHEAT	-2.784967316783676	26.844020768827345
tr|A0A3B6LPP2|A0A3B6LPP2_WHEAT	-4.083360378491728	26.80983244713663
tr|A0A3B6I4Q4|A0A3B6I4Q4_WHEAT	-2.9876020061200497	26.80761395085485
tr|A0A3B6MSU8|A0A3B6MSU8_WHEAT	-2.790294727771881	26.795321603640875
tr|A0A3B6B937|A0A3B6B937_WHEAT	-2.3642888968295104	26.781255602723665
tr|A0A3B6GRE0|A0A3B6GRE0_WHEAT	-3.891777688726097	26.760916505449902
tr|A0A3B5ZWA3|A0A3B5ZWA3_WHEAT	-2.042197673540054	26.7589331109794
tr|A0A3B6TJ57|A0A3B6TJ57_WHEAT	4.336577834664162	26.73882457412855
tr|A0A3B6EMI5|A0A3B6EMI5_WHEAT	-2.7246401203112547	26.72761234411646
tr|A0A3B6MVT8|A0A3B6MVT8_WHEAT	-2.8536897476837244	26.72048917481044
tr|A0A3B6QG11|A0A3B6QG11_WHEAT	5.506690704926232	26.712315722015948
tr|A0A3B6NN89|A0A3B6NN89_WHEAT	5.501923553512007	26.712315722015948
tr|A0A3B5Y737|A0A3B5Y737_WHEAT	-5.938270875499147	26.701316050984524
tr|A0A3B6RIY1|A0A3B6RIY1_WHEAT	-5.325115854206166	26.695518248198656
tr|A0A3B5XU69|A0A3B5XU69_WHEAT	2.6148942149641803	26.68589611770157
tr|A0A3B6RQL9|A0A3B6RQL9_WHEAT;tr|A0A3B6RTF9|A0A3B6RTF9_WHEAT	3.781679238552448	26.675613593300053
tr|A0A3B6NQQ3|A0A3B6NQQ3_WHEAT	-3.098139769294693	26.663383917692844
tr|A0A3B6KG21|A0A3B6KG21_WHEAT	3.015935339436438	26.62417756742063
tr|A0A3B6GQJ7|A0A3B6GQJ7_WHEAT	4.137357302318565	26.55994446245807
tr|A0A3B6PTL7|A0A3B6PTL7_WHEAT	3.2319790204652348	26.559490744664764
tr|A0A3B6AY93|A0A3B6AY93_WHEAT	7.715358309181451	26.547412047391983
tr|A0A3B6KNK6|A0A3B6KNK6_WHEAT;tr|A0A3B6LU40|A0A3B6LU40_WHEAT;tr|A0A3B6MXE7|A0A3B6MXE7_WHEAT	4.03651743122828	26.52095384001997
tr|A3KLL4|A3KLL4_WHEAT;tr|C3VNF1|C3VNF1_WHEAT	-2.16407458836835	26.51089182704713
tr|A0A3B6JNG4|A0A3B6JNG4_WHEAT	-1.5600076942202536	26.50019749992624
tr|A0A3B6NR67|A0A3B6NR67_WHEAT	4.468914148682579	26.47051101920577
tr|Q7X9K7|Q7X9K7_WHEAT	-4.233782291812378	26.38539497093009
tr|A0A3B6IR32|A0A3B6IR32_WHEAT	-2.538037620114797	26.35389971693304
tr|A0A3B6NRC2|A0A3B6NRC2_WHEAT	-2.308390173784705	26.314420749057412
tr|A0A077RR71|A0A077RR71_WHEAT	2.8506723962784988	26.29478862868481	TRAES_3BF060500130CFD_c1
tr|A0A3B6EC21|A0A3B6EC21_WHEAT	2.850422871356239	26.29478862868481
tr|A0A3B6GKH1|A0A3B6GKH1_WHEAT	2.8503960933535764	26.29478862868481
tr|A0A3B6KJI3|A0A3B6KJI3_WHEAT;tr|A0A3B6MSG9|A0A3B6MSG9_WHEAT	2.8677960334776604	26.275253971276697
tr|A0A3B6IKR6|A0A3B6IKR6_WHEAT	-2.122595430312627	26.24308248599861
tr|A0A3B5ZP43|A0A3B5ZP43_WHEAT;tr|B2CGM6|B2CGM6_WHEAT	-3.034372328521192	26.17263084966952
tr|A0A3B6KBE6|A0A3B6KBE6_WHEAT	-4.757705833967666	26.13297375972414
tr|A0A3B6H3I5|A0A3B6H3I5_WHEAT;tr|A0A3B6H6V6|A0A3B6H6V6_WHEAT	-4.148614787776854	26.120139609737045
sp|P12298|GLGL1_WHEAT	3.118976829751562	26.083619827700574	AGA.1
tr|A0A1D5UTZ2|A0A1D5UTZ2_WHEAT	-2.8409915285041905	26.069729558220263	CAMPLR22A2D_LOCUS2615
tr|A0A3B5Y345|A0A3B5Y345_WHEAT	-2.8086506555620803	26.054289795670424
tr|A0A3B5Y3C6|A0A3B5Y3C6_WHEAT	-2.410720637570156	26.0511345476985
tr|A0A3B6AR02|A0A3B6AR02_WHEAT	-2.367467057255693	26.03743393804092
tr|A0A3B6JRI1|A0A3B6JRI1_WHEAT	5.107681081995219	25.93704396065076
tr|A0A3B6HQH0|A0A3B6HQH0_WHEAT	-1.6181536549364886	25.737335162180543
tr|A0A3B6KJ88|A0A3B6KJ88_WHEAT	3.477577478035192	25.72751648672677
tr|A0A3B6HRP4|A0A3B6HRP4_WHEAT	3.505300239890987	25.72751648672677
tr|A0A3B6INW1|A0A3B6INW1_WHEAT;tr|A0A3B6JJU4|A0A3B6JJU4_WHEAT	3.473227220849642	25.72751648672677
tr|A0A3B6R7K0|A0A3B6R7K0_WHEAT	-2.621421941523725	25.67369624271715
tr|A0A3B6DLB4|A0A3B6DLB4_WHEAT;tr|A0A7H4LQ02|A0A7H4LQ02_WHEAT	-3.086914855284739	25.627449858125704
tr|A0A3B6TG79|A0A3B6TG79_WHEAT	3.5860206164865303	25.45783940538944
tr|A0A1D5XV56|A0A1D5XV56_WHEAT	5.240433172159024	25.45041154040072
tr|A0A3B6SCW3|A0A3B6SCW3_WHEAT	4.926033995978529	25.368036580690745
tr|A0A3B6R6D9|A0A3B6R6D9_WHEAT	2.8513920117726874	25.34736530872245
tr|A0A3B5YYV0|A0A3B5YYV0_WHEAT	5.011324949531884	25.32608028767171
tr|A0A7H4LCF6|A0A7H4LCF6_WHEAT	-2.7250311685853728	25.325627584394248	CAMPLR22A2D_LOCUS889
tr|A0A3B6C4C3|A0A3B6C4C3_WHEAT	4.035785909397356	25.322825571435125
tr|A0A3B6JDZ6|A0A3B6JDZ6_WHEAT	-3.4105244995446125	25.31861745133328
tr|A0A3B6QJ86|A0A3B6QJ86_WHEAT	-2.8873284251864497	25.29783732590873
tr|A0A077S6B3|A0A077S6B3_WHEAT	-2.392572385229484	25.29783732590873	TRAES_3BF078000040CFD_c1
tr|A0A077RVW5|A0A077RVW5_WHEAT	-2.79861865567264	25.28873763330061	TRAES_3BF071300130CFD_c1
tr|A0A3B6QHV2|A0A3B6QHV2_WHEAT	3.692838844813767	25.26966238428755
tr|A7UME6|A7UME6_WHEAT	-3.2539539823548687	25.238804765113013	TRAES_3BF012400020CFD_c1
tr|A0A080YUG0|A0A080YUG0_WHEAT	-3.001709940151303	25.235406673497923	TRAES_3BF156000030CFD_c1
tr|A0A3B6NPV7|A0A3B6NPV7_WHEAT;tr|A0A3B6NRD9|A0A3B6NRD9_WHEAT	3.6918942718487737	25.1882500050866
tr|A0A3B6UBU1|A0A3B6UBU1_WHEAT;tr|A0A3B6UC51|A0A3B6UC51_WHEAT;tr|W5HLZ5|W5HLZ5_WHEAT	-1.5498632466905131	25.184712094105272
tr|A0A3B6RJX1|A0A3B6RJX1_WHEAT	-3.5357494141620176	25.17693186944341
tr|A0A3B5Y5K9|A0A3B5Y5K9_WHEAT	-1.6396619594168056	25.15579650048357
tr|A0A3B6FGM9|A0A3B6FGM9_WHEAT	-1.9348351706063345	25.15353554114471
tr|A0A3B6KSC8|A0A3B6KSC8_WHEAT	2.65632289912777	25.14510965120483
tr|I6QQ39|I6QQ39_WHEAT	-2.6578289513583835	25.142614824409183	Glo-3A
tr|A0A3B6IJ76|A0A3B6IJ76_WHEAT	-2.6578289513583826	25.142614824409183
tr|A0A3B6ITN1|A0A3B6ITN1_WHEAT;tr|A0A3B6IW38|A0A3B6IW38_WHEAT	-3.0151593034118824	25.13524358379123
tr|A0A3B5YQ88|A0A3B5YQ88_WHEAT	-5.34728526232739	25.069957062732843
tr|A0A7H4LNI8|A0A7H4LNI8_WHEAT	-3.1796747945117194	25.051404304261865	CAMPLR22A2D_LOCUS4807
tr|A0A3B5ZW21|A0A3B5ZW21_WHEAT	-3.3204241537340984	25.02418552461855
tr|A0A3B6I3Z8|A0A3B6I3Z8_WHEAT	-2.417939557933788	25.0084688325245
tr|A0A3B6T855|A0A3B6T855_WHEAT	-2.41591664490708	25.002012034697405
tr|A0A3B6GYF7|A0A3B6GYF7_WHEAT	-1.6030809835453517	24.99144029372854
tr|Q401N7|Q401N7_WHEAT	-2.6251854518187283	24.97691651910573	WAP1
tr|A0A3B6RFD6|A0A3B6RFD6_WHEAT	-3.18762623098228	24.960210215535334
tr|A0A3B5YYU8|A0A3B5YYU8_WHEAT	-2.91949646263799	24.94380407496928
tr|A0A3B5ZWD4|A0A3B5ZWD4_WHEAT	-2.91949646263799	24.94380407496928
tr|A0A3B6ILV9|A0A3B6ILV9_WHEAT	-2.852058850174736	24.93849246785704
tr|A0A3B6MJC8|A0A3B6MJC8_WHEAT	6.076162330411259	24.915927525284808
tr|A0A3B6JHH7|A0A3B6JHH7_WHEAT	-2.487776514848124	24.915927525284808
tr|A0A3B6JKB0|A0A3B6JKB0_WHEAT	-2.487776514848124	24.915927525284808
tr|A0A3B6NUT7|A0A3B6NUT7_WHEAT	-4.732004478978377	24.883183735173844
tr|A0A3B6GSV9|A0A3B6GSV9_WHEAT	-5.114186029849478	24.87641096989607
tr|A0A3B6GMX4|A0A3B6GMX4_WHEAT	-5.114074707061486	24.87641096989607
tr|A0A077RU96|A0A077RU96_WHEAT;tr|A0A3B6FI29|A0A3B6FI29_WHEAT	-2.1351024929897746	24.8503360230414	TRAES_3BF091400380CFD_c1
tr|A0A3B6LFF7|A0A3B6LFF7_WHEAT	-2.196587575139081	24.849433853940823
tr|A0A3B6AT10|A0A3B6AT10_WHEAT	-2.514400084751138	24.847225271429227
tr|A0A3B6C6E5|A0A3B6C6E5_WHEAT	4.681572363389307	24.80591321498772
tr|A0A3B6QKC9|A0A3B6QKC9_WHEAT	-2.452890007647208	24.792813051428
tr|A0A3B6PT07|A0A3B6PT07_WHEAT	-2.452890007647208	24.792813051428
tr|A0A3B6PVV5|A0A3B6PVV5_WHEAT	3.1240113248690524	24.72025375413795
tr|A0A3B6GYR2|A0A3B6GYR2_WHEAT	-3.0464358518686456	24.652958422008545
tr|A0A3B6C230|A0A3B6C230_WHEAT	-2.8659799762511184	24.65169249605381
tr|A0A3B6QPP7|A0A3B6QPP7_WHEAT	3.103910672957618	24.65144101440213
tr|A0A3B6RBG6|A0A3B6RBG6_WHEAT	-2.3129467639450296	24.64854695936797
tr|A0A3B6T852|A0A3B6T852_WHEAT	-2.3129467639450296	24.64854695936797
tr|A0A341Z653|A0A341Z653_WHEAT	3.3260051951984644	24.6248302589744
tr|A0A3B6EFW9|A0A3B6EFW9_WHEAT	-2.927755535766588	24.608335544354567
tr|Q9ZR33|Q9ZR33_WHEAT	-2.1335722568634434	24.57355637043573	rgp
tr|A0A3B6KRK2|A0A3B6KRK2_WHEAT	7.436495463016889	24.57247656597937
tr|A0A3B6UBK8|A0A3B6UBK8_WHEAT	-2.627519390390214	24.54819558592236
tr|A0A3B6LUV8|A0A3B6LUV8_WHEAT	-3.7909294066782016	24.50874056848041
tr|A0A3B6MYZ0|A0A3B6MYZ0_WHEAT	-3.7909294066781993	24.50874056848041
tr|A0A3B6SG73|A0A3B6SG73_WHEAT	-2.8804589994403105	24.503342259712863
tr|A0A3B6RKI2|A0A3B6RKI2_WHEAT	-2.880798149752867	24.503342259712863
tr|A0A3B6TT46|A0A3B6TT46_WHEAT	-2.8790408826347837	24.503342259712863
tr|A0A3B5XYT2|A0A3B5XYT2_WHEAT	-2.9646399756589417	24.503342259712863
tr|A0A161H5V1|A0A161H5V1_WHEAT	-2.993455440934208	24.501853293207056	SST-A1
tr|A0A3B6I572|A0A3B6I572_WHEAT	-2.988108891552969	24.501853293207056
tr|A0A3B5XX55|A0A3B5XX55_WHEAT	2.314535969958193	24.498228873674485
tr|A0A3B6LVM9|A0A3B6LVM9_WHEAT	2.612213532262028	24.48406415117407
tr|A0A3B6LMA2|A0A3B6LMA2_WHEAT	3.1210131137660104	24.461114084073653
tr|A0A3B5YQC5|A0A3B5YQC5_WHEAT	-2.408654580513052	24.452143584587517
tr|A0A0U2V4D5|A0A0U2V4D5_WHEAT	9.082961366943357	24.451134460704807	rbcS
tr|Q9FRZ5|Q9FRZ5_WHEAT	9.082961366943357	24.451134460704807	rbcS
tr|A0A3B6QGZ5|A0A3B6QGZ5_WHEAT	7.49043766703761	24.44507308255353
tr|A0A077RSP9|A0A077RSP9_WHEAT;tr|A0A3B6FQU1|A0A3B6FQU1_WHEAT;tr|A0A3B6FRG3|A0A3B6FRG3_WHEAT	-2.4409203090417977	24.44111422014392	TRAES_3BF055300050CFD_c1
tr|A0A3B6HQE1|A0A3B6HQE1_WHEAT	-2.868616386566108	24.44111422014392
tr|W5CWZ2|W5CWZ2_WHEAT	-2.8665921084350883	24.39632914023477	TRAES_3BF105300040CFD_c1
tr|A0A3B6FRP9|A0A3B6FRP9_WHEAT	-3.992116058191146	24.350805285457543
tr|A0A3B6MUU0|A0A3B6MUU0_WHEAT	-2.9132938080085795	24.3497001486657
tr|A0A3B6ATQ3|A0A3B6ATQ3_WHEAT	3.6686323872471513	24.33816403856234
tr|A0A7H4LD01|A0A7H4LD01_WHEAT	3.6691304025408873	24.33816403856234	CAMPLR22A2D_LOCUS1087
tr|A0A3B5Y1D3|A0A3B5Y1D3_WHEAT	4.529058112837987	24.333217142118304
tr|A0A3B5XYX3|A0A3B5XYX3_WHEAT;tr|A0A3B5XZQ9|A0A3B5XZQ9_WHEAT	4.308156305813135	24.331732555894327
tr|W5AQE7|W5AQE7_WHEAT;tr|W5B9L0|W5B9L0_WHEAT	5.425196570373497	24.32428654496347	CAMPLR22A2D_LOCUS2439
tr|A0A3B5XY18|A0A3B5XY18_WHEAT	-2.128510275302715	24.32400727277985
tr|A0A3B6DED8|A0A3B6DED8_WHEAT	-2.304923030959116	24.316920442172066
tr|A0A2X0S8N9|A0A2X0S8N9_WHEAT	-2.374268699132606	24.29643948756951	CAMPLR22A2D_LOCUS3809
tr|A0A3B6JLK1|A0A3B6JLK1_WHEAT	3.003406671469903	24.29643948756951
tr|A0A3B6IVC6|A0A3B6IVC6_WHEAT	3.006020930221675	24.29643948756951
tr|A0A3B6LFQ7|A0A3B6LFQ7_WHEAT	-2.543121755897623	24.282224324893964
tr|A0A3B6SHK0|A0A3B6SHK0_WHEAT	-3.5332587438094585	24.24929251336265
tr|A0A3B6SBR5|A0A3B6SBR5_WHEAT	-4.888157760706647	24.242858378141225
tr|A0A3B6FI88|A0A3B6FI88_WHEAT	-3.3712748911704797	24.22035936933064
tr|A0A3B6NQI9|A0A3B6NQI9_WHEAT	4.3738277837608495	24.219446518618877
tr|A0A3B6I3M3|A0A3B6I3M3_WHEAT	3.247759570854737	24.18251605240006
tr|A0A3B6K9G5|A0A3B6K9G5_WHEAT	-2.0321557854565597	24.17294670315731
tr|A0A3B5XU58|A0A3B5XU58_WHEAT;tr|A0A3B5ZPS2|A0A3B5ZPS2_WHEAT	-2.134500725654476	24.17158249938312
tr|A0A096UL77|A0A096UL77_WHEAT;tr|G5DFC5|G5DFC5_WHEAT	-2.4823240967953977	24.103240020941	CAMPLR22A2D_LOCUS3277
tr|A0A2P1E8S5|A0A2P1E8S5_WHEAT;tr|A0A3B6GZP8|A0A3B6GZP8_WHEAT	-2.153492619854587	24.103240020941	FBA16
tr|Q8GV41|Q8GV41_WHEAT	-3.040636350658359	24.090711427142885
tr|A0A3B6SQZ2|A0A3B6SQZ2_WHEAT	-4.028814039701005	24.07858354418599
tr|A0A3B6KUH8|A0A3B6KUH8_WHEAT	-2.639500554448293	24.06615172678402
tr|A0A3B6NRH4|A0A3B6NRH4_WHEAT	-3.1915631861238785	24.06547912746693
tr|A0A3B6QHU9|A0A3B6QHU9_WHEAT	-3.191563186123877	24.06547912746693
tr|A0A3B6C069|A0A3B6C069_WHEAT;tr|C6ETB6|C6ETB6_WHEAT	-5.468771654034663	24.06209655540845
tr|A0A3B6D7B1|A0A3B6D7B1_WHEAT	-5.247280144413649	24.06209655540845
tr|A0A3B6PLP6|A0A3B6PLP6_WHEAT	2.3732790759655424	24.036719916421788
tr|A0A3B6NNX3|A0A3B6NNX3_WHEAT	2.3732790759655424	24.036719916421788
tr|A0A3B6QFX0|A0A3B6QFX0_WHEAT	2.3701336810828795	24.036719916421788
tr|A0A3B6MJF5|A0A3B6MJF5_WHEAT	8.46099679462057	24.01035645235276
tr|H9ZWY2|H9ZWY2_WHEAT	3.994093292353766	23.990125385435665	Pgk-1
tr|A0A2X0TVC8|A0A2X0TVC8_WHEAT	2.573459041728915	23.98916917357544	CAMPLR22A2D_LOCUS2442
tr|A0A3B5Z338|A0A3B5Z338_WHEAT	-2.414117892177639	23.98234581943917
tr|A0A3B6GNF5|A0A3B6GNF5_WHEAT	-3.6590621263563134	23.97337636197756
tr|A0A3B6EN93|A0A3B6EN93_WHEAT;tr|W5CXB0|W5CXB0_WHEAT	-1.5000407087636225	23.96504665689611
tr|A0A3B6ITQ9|A0A3B6ITQ9_WHEAT	2.209941411302013	23.964424257047234
tr|A0A3B6KC55|A0A3B6KC55_WHEAT;tr|A0A3B6MID4|A0A3B6MID4_WHEAT	5.23677163248298	23.95500918407468
tr|A0A3B6TCK1|A0A3B6TCK1_WHEAT	3.741748726435808	23.924640761791007
tr|A0A3B6R8M6|A0A3B6R8M6_WHEAT	3.741748726435808	23.924640761791007
tr|A0A3B6EHA7|A0A3B6EHA7_WHEAT	-5.733508929767176	23.919906838654192
tr|A0A3B6RFY7|A0A3B6RFY7_WHEAT	7.168089040673611	23.90890586312237
sp|Q1XIR9|HGL1A_WHEAT	-1.9410762246348976	23.888602901022814	GLU1A
tr|D8L9Q2|D8L9Q2_WHEAT	-4.692506777977135	23.875043577350787	TAA_ctg0661b.00070.1
tr|A0A3B6B0Q0|A0A3B6B0Q0_WHEAT	-2.1437616614582637	23.86703420844852
tr|A0A3B5ZVU6|A0A3B5ZVU6_WHEAT	-2.7527434181535253	23.864109354910127
tr|A0A3B6EMJ1|A0A3B6EMJ1_WHEAT	-3.83163486840518	23.855680116826694
tr|A0A3B6GX66|A0A3B6GX66_WHEAT	-3.83163486840518	23.855680116826694
tr|A0A3B6RE87|A0A3B6RE87_WHEAT	4.999134602834624	23.853312364470565
tr|A0A3B6EL29|A0A3B6EL29_WHEAT	-2.4827854524342987	23.836097320867303
sp|Q5S1S6|PRXQ_WHEAT	4.302423066885277	23.832456484366507	PRX1
tr|A0A7H4LR70|A0A7H4LR70_WHEAT	-5.046356581578741	23.820317468573258	CAMPLR22A2D_LOCUS5743
tr|A0A3B6GXH5|A0A3B6GXH5_WHEAT	7.866402372663771	23.801026542313867
tr|A0A3B6I5M9|A0A3B6I5M9_WHEAT	-2.661680426655939	23.80100158037389
tr|A0A3B6RNJ8|A0A3B6RNJ8_WHEAT;tr|A0A3B6RRK5|A0A3B6RRK5_WHEAT;tr|A0A3B6RRQ8|A0A3B6RRQ8_WHEAT	3.223862330221075	23.75110666326844
tr|A0A3B6CJH2|A0A3B6CJH2_WHEAT	-2.351922709660066	23.750214196813765
sp|Q9ST57|SPZ2A_WHEAT	-2.9868920811149278	23.748364837401468
tr|A0A3B6LYY0|A0A3B6LYY0_WHEAT	1.813661095396998	23.715937397744955
tr|A0A3B6N3C7|A0A3B6N3C7_WHEAT	1.8136302806602829	23.715937397744955
tr|A0A3B6HYB1|A0A3B6HYB1_WHEAT	1.814659873551644	23.715937397744955
tr|A0A3B6AUZ6|A0A3B6AUZ6_WHEAT	4.282239292396165	23.712694607350965
tr|A0A3B6GVX4|A0A3B6GVX4_WHEAT	-3.780481236446185	23.69225818628657
tr|A0A1D6CB88|A0A1D6CB88_WHEAT;tr|A0A3B6RMH1|A0A3B6RMH1_WHEAT	-2.266394090725115	23.688860793240096
tr|A0A3B5Z1E6|A0A3B5Z1E6_WHEAT	-5.45754613790375	23.62959204337793
tr|A0A3B6DJR0|A0A3B6DJR0_WHEAT	3.0822041405877627	23.60825998374064
tr|A0A3B6B5U1|A0A3B6B5U1_WHEAT	3.0822041405877627	23.60825998374064
tr|A0A7H4LIC3|A0A7H4LIC3_WHEAT	-2.775434066603757	23.60245152136657	CAMPLR22A2D_LOCUS2973
tr|A0A3B6RAZ3|A0A3B6RAZ3_WHEAT	-3.371714811151909	23.57397697428514
tr|A0A7H4LPP3|A0A7H4LPP3_WHEAT	2.3025712517336485	23.55594205330528	GATA
tr|A0A3B6KHN0|A0A3B6KHN0_WHEAT	2.2985403037161944	23.54279121479456
tr|A0A3B6NQQ5|A0A3B6NQQ5_WHEAT;tr|W5GM69|W5GM69_WHEAT;tr|W5GYX5|W5GYX5_WHEAT	-2.043399596497926	23.525742026856136
tr|A0A077RVS7|A0A077RVS7_WHEAT	-4.514952849484976	23.525742026856136	TRAES_3BF009500070CFD_c1
tr|B2KTA1|B2KTA1_WHEAT	-4.519250559180937	23.525742026856136	CPK3
tr|A0A3B6ELS1|A0A3B6ELS1_WHEAT	-4.514952849484976	23.525742026856136
tr|A0A3B6ARN8|A0A3B6ARN8_WHEAT	3.528731848701754	23.517864709373224
tr|A0A3B6MJT3|A0A3B6MJT3_WHEAT	-3.77435539819903	23.48847915226428
tr|A0A3B6ISU2|A0A3B6ISU2_WHEAT	-2.7706580658396165	23.484289271865755
tr|A0A3B6KL62|A0A3B6KL62_WHEAT;tr|A0A3B6KMV1|A0A3B6KMV1_WHEAT;tr|A0A3B6KMZ8|A0A3B6KMZ8_WHEAT;tr|A0A3B6KNJ6|A0A3B6KNJ6_WHEAT	-2.476261968407852	23.480732092551897
sp|O64393|WHW2_WHEAT;tr|Q9SQG3|Q9SQG3_WHEAT	-6.334500489816744	23.45370002318257	PR4B
tr|A0A3B6ASG6|A0A3B6ASG6_WHEAT	5.077960443503828	23.45344570704932
tr|A0A3B6GUI9|A0A3B6GUI9_WHEAT	-3.891777688726097	23.451900096805776
tr|A0A3B6GPY9|A0A3B6GPY9_WHEAT	-3.891777688726097	23.451900096805776
tr|A0A3B5Z4G2|A0A3B5Z4G2_WHEAT	-2.5460470997682387	23.42794829927941
tr|A0A3B6LVU2|A0A3B6LVU2_WHEAT	3.540556994493472	23.42794829927941
tr|A0A3B6JM67|A0A3B6JM67_WHEAT	2.6245060407155334	23.40503731082913
tr|A0A3B6IYD4|A0A3B6IYD4_WHEAT;tr|A0A3B6J0P1|A0A3B6J0P1_WHEAT	-3.0238702402885878	23.37341579368548
tr|A0A3B6IMW1|A0A3B6IMW1_WHEAT	-2.356942278278168	23.34483209462373
tr|A0A3B5XXY9|A0A3B5XXY9_WHEAT	-2.080569662866846	23.34483209462373
tr|A0A3B6MJI1|A0A3B6MJI1_WHEAT	-3.811505739588384	23.344340496396377
tr|A0A3B5Y6C7|A0A3B5Y6C7_WHEAT	-2.613962009640725	23.30973320244401
tr|A0A3B6QB39|A0A3B6QB39_WHEAT	-3.4353456703800997	23.3058132359773
tr|A0A3B6KV33|A0A3B6KV33_WHEAT	4.9342798018745295	23.29840488548092
tr|A0A3B6TGD2|A0A3B6TGD2_WHEAT	-3.0771507422336963	23.27294543394474
tr|A0A3B6TMI3|A0A3B6TMI3_WHEAT	5.13079529970346	23.221314621440147
tr|W5BU09|W5BU09_WHEAT	-3.123355591854433	23.219756647826813	CAMPLR22A2D_LOCUS2616
tr|A0A3B6AX97|A0A3B6AX97_WHEAT	-3.1233555918544345	23.219756647826813
tr|A0A3B5ZP33|A0A3B5ZP33_WHEAT	-2.2583713479423264	23.20827404343705
tr|A0A3B6JPF1|A0A3B6JPF1_WHEAT	-3.201657556650808	23.19482518431799
tr|A0A3B6IX92|A0A3B6IX92_WHEAT	-3.201657556650808	23.19482518431799
tr|A0A3B6MZA9|A0A3B6MZA9_WHEAT	-3.786808555068962	23.190148062271817
tr|A0A3B6QKF2|A0A3B6QKF2_WHEAT	4.481779169280484	23.184878552399255
tr|A0A3B6PTA8|A0A3B6PTA8_WHEAT	-4.244577609335958	23.17215173552404
tr|A0A3B6B4W5|A0A3B6B4W5_WHEAT	-4.61571299903292	23.167091122127985
tr|A0A3B5ZQL2|A0A3B5ZQL2_WHEAT	-2.369289448028579	23.14845530479483
tr|A0A3B6GWG0|A0A3B6GWG0_WHEAT	-2.257618667122572	23.10310694277944
tr|A9YFM2|A9YFM2_WHEAT	-2.2582008026108653	23.10310694277944
tr|A0A3B6PQC1|A0A3B6PQC1_WHEAT	3.235192029856769	23.04816975334812
tr|A0A077RT58|A0A077RT58_WHEAT;tr|A0A3B6IMC2|A0A3B6IMC2_WHEAT	-4.236882641588768	23.047734158981957	TRAES_3BF076300020CFD_c1
tr|A0A3B6ERV1|A0A3B6ERV1_WHEAT	-4.111392419358865	23.04223292077692
tr|A0A3B6EL80|A0A3B6EL80_WHEAT	-3.582708380953849	23.03485218137601
tr|A0A3B6NT97|A0A3B6NT97_WHEAT	2.7329464113993382	23.006557781105744
tr|A0A3B6QHC8|A0A3B6QHC8_WHEAT	2.709733975265505	23.006557781105744
tr|A0A3B6PRC4|A0A3B6PRC4_WHEAT	2.7128941927663357	23.006557781105744
tr|A0A3B6EPD7|A0A3B6EPD7_WHEAT	-3.559211428083442	22.95344652724239
tr|A0A3B6I2C3|A0A3B6I2C3_WHEAT	-2.2178884843415787	22.94765289225196
tr|A0A3B6HT29|A0A3B6HT29_WHEAT	-2.923136048105631	22.940626673910632
tr|A0A3B6H5R7|A0A3B6H5R7_WHEAT	-2.1379617845865315	22.938796812893923
tr|A0A3B6RQP5|A0A3B6RQP5_WHEAT	-4.74400114987242	22.93560085709201
tr|A0A3B5Z2X7|A0A3B5Z2X7_WHEAT	-2.912799201565141	22.898958138033265
tr|A0A3B5Y5A0|A0A3B5Y5A0_WHEAT	-2.9130598744368976	22.898958138033265
tr|A0A3B6LS85|A0A3B6LS85_WHEAT	-3.134003077245283	22.894911920606656
tr|A0A1D5ZGE0|A0A1D5ZGE0_WHEAT	-2.338176609084829	22.885764785221703	FBA18
tr|A0A3B6TJG9|A0A3B6TJG9_WHEAT	-3.345542361781435	22.855383822257465
tr|A0A3B6HWZ2|A0A3B6HWZ2_WHEAT	-2.660404873991492	22.833627421168803
tr|A0A3B6IQ61|A0A3B6IQ61_WHEAT	-2.667107049369552	22.833627421168803
tr|A0A3B6GTM3|A0A3B6GTM3_WHEAT	3.6800704410115	22.82885775143101
tr|A0A3B6SDJ6|A0A3B6SDJ6_WHEAT	2.7548806412654643	22.81988115489075
tr|A0A3B6QHV5|A0A3B6QHV5_WHEAT	4.438095696265171	22.81877774909476
tr|A0A341Q4P7|A0A341Q4P7_WHEAT	6.189388775354496	22.787349532137387
tr|A0A3B6PKS0|A0A3B6PKS0_WHEAT	-2.851789395899308	22.778044390786416
tr|A0A3B6AX40|A0A3B6AX40_WHEAT	3.7113820073803208	22.77135856463574
tr|A0A3B6LUP3|A0A3B6LUP3_WHEAT	-3.714958969606693	22.755439645694118
tr|W5D4W6|W5D4W6_WHEAT	-2.7734476318675667	22.75064088405319	TRAES_3BF153000010CFD_c1
tr|A0A3B6NQF5|A0A3B6NQF5_WHEAT	5.52903314732414	22.739268741748383
tr|A0A3B6B9G2|A0A3B6B9G2_WHEAT	4.0346510003406095	22.723975409108142
tr|A0A3B6CC50|A0A3B6CC50_WHEAT	-2.1561074761898387	22.71188267543778
tr|A0A3B6DHB7|A0A3B6DHB7_WHEAT;tr|A0A7H4LKF3|A0A7H4LKF3_WHEAT	-2.1561074761898387	22.71188267543778
tr|A0A3B6CF35|A0A3B6CF35_WHEAT	2.7901933613214145	22.7065255727083	GATA
tr|A0A3B5XV78|A0A3B5XV78_WHEAT	-5.2037095806891385	22.702638172942414
tr|A0A3B6APW1|A0A3B6APW1_WHEAT	-3.2571334975384483	22.662617105096693
tr|A0A3B6R6Z4|A0A3B6R6Z4_WHEAT;tr|A0A3B6RAC4|A0A3B6RAC4_WHEAT	2.669062644421292	22.60545041795144
tr|A0A3B6AST9|A0A3B6AST9_WHEAT;tr|A0A3B6D7J8|A0A3B6D7J8_WHEAT;tr|A0A7H4LCV9|A0A7H4LCV9_WHEAT	-2.4625844653319384	22.60434082891443
tr|A0A3B6FG29|A0A3B6FG29_WHEAT	-2.3703357494696133	22.57136932229787
tr|A0A3B6B2V5|A0A3B6B2V5_WHEAT;tr|Q7XY25|Q7XY25_WHEAT	-4.352034888833127	22.570843738278885
sp|P31251|UBE12_WHEAT	-2.832375409673683	22.557025532650567	UBA2
tr|A0A3B6IRD6|A0A3B6IRD6_WHEAT	-4.0952043694739935	22.529818018202366
tr|A0A3B6HMK6|A0A3B6HMK6_WHEAT	2.9832136499128823	22.525563256474264
tr|A0A3B6D8M9|A0A3B6D8M9_WHEAT	-4.836210402175858	22.500556129085293
sp|Q7X9A6|UCRIA_WHEAT;tr|A0A3B6C6F4|A0A3B6C6F4_WHEAT;tr|A0A7H4LFI6|A0A7H4LFI6_WHEAT	2.824147001013526	22.50022544655087	petC
tr|A0A3B6AV65|A0A3B6AV65_WHEAT	2.824147001013526	22.50022544655087
tr|A0A3B6JE49|A0A3B6JE49_WHEAT	2.71338610117206	22.50022544655087
tr|A0A3B6MQ73|A0A3B6MQ73_WHEAT	-2.7799433489188368	22.50022544655087
tr|A0A3B6C702|A0A3B6C702_WHEAT	3.0462991125329077	22.45825323084657
tr|A0A3B6RM11|A0A3B6RM11_WHEAT	-1.7894315575428537	22.424629251263664
tr|A0A3B6KNB1|A0A3B6KNB1_WHEAT	2.941370883359236	22.418607247859143
tr|A0A3B6I3K1|A0A3B6I3K1_WHEAT	3.3206347337874704	22.418160785384785
tr|A0A3B6GLZ5|A0A3B6GLZ5_WHEAT	-1.963971434670932	22.41505711815547
tr|A0A3B6NX22|A0A3B6NX22_WHEAT	-2.554429540332437	22.39974271832405
tr|A0A3B6UB54|A0A3B6UB54_WHEAT;tr|A0A3B6UC04|A0A3B6UC04_WHEAT	-2.585928577836799	22.38669531796403
sp|P24065|PSBB_WHEAT;tr|S4Z9D7|S4Z9D7_WHEAT	5.444755306663796	22.385555087991687	psbB
tr|A0A3B5ZQU4|A0A3B5ZQU4_WHEAT	-2.727010110420084	22.353462321560613
tr|A0A3B5Z3Y4|A0A3B5Z3Y4_WHEAT	2.1656934880769	22.352768968130167
tr|A0A3B6QPQ9|A0A3B6QPQ9_WHEAT	-3.734432702733028	22.32991462774884
tr|A0A3B6NYC2|A0A3B6NYC2_WHEAT	-3.734432702733026	22.32991462774884
tr|A0A3B6C0T0|A0A3B6C0T0_WHEAT	3.6411765878663	22.32342561049345
tr|A0A3B6J0B3|A0A3B6J0B3_WHEAT	5.638058823061994	22.312457483404447
tr|A0A3B6J012|A0A3B6J012_WHEAT	-3.291616815281791	22.30890751761605
tr|A0A3B6T9J5|A0A3B6T9J5_WHEAT	-2.653955911854196	22.298005728612875
tr|A0A3B6IW78|A0A3B6IW78_WHEAT	3.618285459088338	22.271368035492948
tr|A0A080YU61|A0A080YU61_WHEAT	-3.292458434406984	22.25294303653647	TRAES_3BF271000010CFD_c1
tr|A0A3B6AXR1|A0A3B6AXR1_WHEAT;tr|A0A3B6AYJ1|A0A3B6AYJ1_WHEAT	-2.552746242734307	22.250558680219434
tr|A0A3B6AU28|A0A3B6AU28_WHEAT	-2.424426972825363	22.24976085584844
tr|A0A3B6SG87|A0A3B6SG87_WHEAT	-2.048878683773932	22.234882748563106
tr|A0A3B6H7L9|A0A3B6H7L9_WHEAT	2.606855176750271	22.2144522144312
tr|A0A3B6JIP4|A0A3B6JIP4_WHEAT	3.6062989808826713	22.20291197224728
tr|A7UME1|A7UME1_WHEAT	-3.1582346485536923	22.20291197224728
tr|A0A3B6PS88|A0A3B6PS88_WHEAT	4.88583092334088	22.18837065641937
tr|A0A077S1V6|A0A077S1V6_WHEAT	-4.126607144862648	22.177894823945717	TRAES_3BF075800070CFD_c1
tr|P93600|P93600_WHEAT	-4.126607144862648	22.177894823945717	pSBGer3
tr|A0A3B6LHY6|A0A3B6LHY6_WHEAT	5.250346839642828	22.1725965285882
tr|A0A3B6RIG6|A0A3B6RIG6_WHEAT	-3.853696320741863	22.169236507756917
tr|A0A3B6BYP2|A0A3B6BYP2_WHEAT	9.082961366943357	22.14486319209221
tr|A0A3B5ZYP0|A0A3B5ZYP0_WHEAT	-2.1215692726744693	22.13525124422584
tr|A0A3B6LJ85|A0A3B6LJ85_WHEAT	3.738041513712524	22.130773189374597
tr|A0A3B6KHU9|A0A3B6KHU9_WHEAT	3.7313101462761655	22.130773189374597
tr|A0A3B5Z2B1|A0A3B5Z2B1_WHEAT;tr|A0A3B5Z2P7|A0A3B5Z2P7_WHEAT;tr|A0A3B5Z3D3|A0A3B5Z3D3_WHEAT	2.2170112694821222	22.12034936922609
tr|A0A3B6PE94|A0A3B6PE94_WHEAT	-3.3156086795532387	22.091729371837804
tr|A0A3B6B577|A0A3B6B577_WHEAT	5.327466036435842	22.088467445428005
tr|A0A3B5XT36|A0A3B5XT36_WHEAT	-2.4560261016094325	22.062761175586456
tr|A0A3B6CDY2|A0A3B6CDY2_WHEAT	3.0822041405877627	22.039384584408296
tr|A0A3B6JK17|A0A3B6JK17_WHEAT	2.2247902429884814	22.038297545050604
tr|A0A1D5V1G5|A0A1D5V1G5_WHEAT	4.784826707917187	22.037239415034364	CAMPLR22A2D_LOCUS1931
tr|A0A3B6IQY2|A0A3B6IQY2_WHEAT	-3.6069946236376818	22.0250244017394
tr|A0A3B6MVW0|A0A3B6MVW0_WHEAT	-2.0596516682177057	22.023677764598045
tr|A0A3B6AX13|A0A3B6AX13_WHEAT;tr|A0A3B6AXZ3|A0A3B6AXZ3_WHEAT	-3.751305319172674	21.979111435147093
tr|A0A3B6DER6|A0A3B6DER6_WHEAT;tr|W5C3U2|W5C3U2_WHEAT	-3.751305319172674	21.979111435147093
tr|A0A3B6C4U5|A0A3B6C4U5_WHEAT;tr|A0A3B6C755|A0A3B6C755_WHEAT	-3.7552810213232855	21.979111435147093
tr|A0A3B6NX31|A0A3B6NX31_WHEAT;tr|A0A3B6PUN0|A0A3B6PUN0_WHEAT	-3.665064543795394	21.961089914602898
tr|A0A077RUU2|A0A077RUU2_WHEAT	-1.890958229655092	21.94316700270989	TRAES_3BF089600120CFD_c1
tr|A0A3B6C5L5|A0A3B6C5L5_WHEAT	2.409743119379816	21.892779069813763	GATB
tr|A0A3B6NP49|A0A3B6NP49_WHEAT	2.443343611444565	21.88778924613292
tr|A0A3B6HSC4|A0A3B6HSC4_WHEAT	-2.389613946952348	21.887111505382315
tr|A0A3B6IK29|A0A3B6IK29_WHEAT	-1.7878350669049494	21.862863815771053
tr|A0A3B6N2M7|A0A3B6N2M7_WHEAT	3.468464663858489	21.86193871711461
tr|A0A3B5YZC8|A0A3B5YZC8_WHEAT	-2.427538381953588	21.858829936058285
tr|A0A3B6PM34|A0A3B6PM34_WHEAT	3.6928890060559856	21.85254703613325
tr|A0A3B6IX91|A0A3B6IX91_WHEAT	-2.310996142237621	21.850853606313517
tr|A0A3B6U962|A0A3B6U962_WHEAT	7.953923954454995	21.84267019826293
tr|A0A3B6TGX4|A0A3B6TGX4_WHEAT	7.953923954454995	21.84267019826293
tr|A0A3B6LQN1|A0A3B6LQN1_WHEAT	7.953923954454995	21.84267019826293
tr|A0A1D5ZLT0|A0A1D5ZLT0_WHEAT	7.953923954454995	21.84267019826293
tr|A0A3B6MZT6|A0A3B6MZT6_WHEAT	7.953923954454995	21.84267019826293
tr|A0A3B6N0I8|A0A3B6N0I8_WHEAT	7.953923954454995	21.84267019826293
tr|A0A3B6RIZ5|A0A3B6RIZ5_WHEAT	7.953923954454995	21.84267019826293
tr|A0A3B6TJG2|A0A3B6TJG2_WHEAT	7.953923954454995	21.84267019826293
tr|A0A3B5Y7P0|A0A3B5Y7P0_WHEAT	7.953923954454995	21.84267019826293
tr|A0A3B6LI92|A0A3B6LI92_WHEAT	-2.9364201257313667	21.841272619522503
tr|A0A3B6NSL4|A0A3B6NSL4_WHEAT;tr|A0A3B6QGV5|A0A3B6QGV5_WHEAT	-3.522588025163865	21.822454658074538
tr|A0A3B6LGN4|A0A3B6LGN4_WHEAT	-3.675150776246518	21.78385183027436
tr|A0A3B6MLC5|A0A3B6MLC5_WHEAT	-3.675150776246518	21.78385183027436
tr|A0A3B6KCU6|A0A3B6KCU6_WHEAT	-3.675150776246518	21.78385183027436
tr|A0A3B6PNT2|A0A3B6PNT2_WHEAT	3.698438859791616	21.778047078673907
tr|A0A3B6JER7|A0A3B6JER7_WHEAT	-2.6578289513583844	21.7606622195804
tr|A0A3B5Z5I7|A0A3B5Z5I7_WHEAT;tr|A0A3B6U9D1|A0A3B6U9D1_WHEAT;tr|A0A3B6UCW1|A0A3B6UCW1_WHEAT	-5.07079116323332	21.74406025572937
tr|A0A3B6PJ16|A0A3B6PJ16_WHEAT	2.7910911343026314	21.708572894588848
tr|A0A3B5YTF2|A0A3B5YTF2_WHEAT	-3.1285705998709785	21.69665100826482
tr|A0A1D5VHW2|A0A1D5VHW2_WHEAT;tr|A0A3B6EBS0|A0A3B6EBS0_WHEAT	-3.482807732971541	21.68904539559611
tr|A0A7H4LNG6|A0A7H4LNG6_WHEAT	5.897479912690374	21.65394379424023	CAMPLR22A2D_LOCUS4784
tr|A0A3B6JQC0|A0A3B6JQC0_WHEAT	3.618285459088338	21.63750569339229
tr|A0A3B6QEX0|A0A3B6QEX0_WHEAT	-2.756198548182787	21.62554067995504
tr|A0A3B6QE56|A0A3B6QE56_WHEAT	-2.766250560873094	21.62554067995504
tr|A0A1D5UY15|A0A1D5UY15_WHEAT	-3.656267648877432	21.62346343936779	CAMPLR22A2D_LOCUS1463
tr|A0A3B6MSR1|A0A3B6MSR1_WHEAT	-3.489452617535429	21.587018889518696
tr|A0A3B6KI94|A0A3B6KI94_WHEAT	-3.5101973360670584	21.587018889518696
tr|G9HXG8|G9HXG8_WHEAT	-2.893103172628257	21.55956109018408
tr|Q5TMB2|Q5TMB2_WHEAT	-3.2858923085000664	21.55935572464251	Taxi-IV
tr|A0A3B6RP65|A0A3B6RP65_WHEAT	-2.8409915285041905	21.54911815890996
tr|A0A3B6TWD3|A0A3B6TWD3_WHEAT	-2.840991528504192	21.54911815890996
tr|A0A3B6AX52|A0A3B6AX52_WHEAT;tr|A0A3B6AY32|A0A3B6AY32_WHEAT	3.3953029222594133	21.54879336540536
tr|A0A3B6EIB6|A0A3B6EIB6_WHEAT	-3.9997136081164246	21.53308122372416
tr|A0A3B6BWX5|A0A3B6BWX5_WHEAT	-3.000128571285675	21.519298066056336
tr|A0A3B6RDL3|A0A3B6RDL3_WHEAT	-3.0460363082789064	21.50844058384832
tr|A0A3B6FV29|A0A3B6FV29_WHEAT	-2.218050580822501	21.50731550381137
tr|A0A3B5ZNP1|A0A3B5ZNP1_WHEAT	-2.308692109143773	21.502613203872244
tr|A0A3B5XVS5|A0A3B5XVS5_WHEAT	-3.1547210230750533	21.488696241431605
tr|A0A3B6GZ04|A0A3B6GZ04_WHEAT	-2.918733068926831	21.450053767183803
tr|A0A3B6PMQ6|A0A3B6PMQ6_WHEAT;tr|W5H014|W5H014_WHEAT	-2.809439028674525	21.422006702985826
tr|A0A3B6SIV0|A0A3B6SIV0_WHEAT	-6.709385169836455	21.41277901257141
tr|A0A3B6C7M4|A0A3B6C7M4_WHEAT	2.453188658651002	21.403309130917084
tr|D5MTE2|D5MTE2_WHEAT	-2.2747840144320146	21.40211815054809	TaGTd
tr|Q7XY21|Q7XY21_WHEAT	-2.133136457633626	21.398153390420813
tr|Q8W0Q1|Q8W0Q1_WHEAT	-3.673542888231208	21.382483458657457	wis1
tr|A0A077RXT9|A0A077RXT9_WHEAT	-2.678492162920397	21.311443991059143	TRAES_3BF098400070CFD_c1
tr|A0A3B6H2P5|A0A3B6H2P5_WHEAT	3.4819848184241384	21.297057085927733
tr|A0A3B6FTI5|A0A3B6FTI5_WHEAT	3.4795820967128805	21.297057085927733
tr|A0A3B6PNZ1|A0A3B6PNZ1_WHEAT	4.451305917017189	21.27332064146901
tr|A0A3B6IMW8|A0A3B6IMW8_WHEAT	-2.5467641451557315	21.26781276789588
tr|A0A077S7C3|A0A077S7C3_WHEAT	-1.8789345836511837	21.259302179332145	TRAES_3BF072300070CFD_c1
tr|A0A3B6MY99|A0A3B6MY99_WHEAT	2.375241956639494	21.248265139582877
tr|A0A3B6A183|A0A3B6A183_WHEAT	4.237657955041319	21.238084195342054
tr|A0A3B6AY55|A0A3B6AY55_WHEAT	-3.3615817246957915	21.21255715920448
tr|A0A3B6RDG1|A0A3B6RDG1_WHEAT	-2.585928577836799	21.199986283800616
tr|A0A3B6KRD0|A0A3B6KRD0_WHEAT	-2.5491053231910303	21.199446791053408
tr|A0A3B6KI63|A0A3B6KI63_WHEAT;tr|A0A3B6KJ36|A0A3B6KJ36_WHEAT;tr|A0A3B6KKR3|A0A3B6KKR3_WHEAT	-2.434865445601318	21.17568105518196
tr|A0A7H4LRF4|A0A7H4LRF4_WHEAT	-2.307207258073384	21.162713203771244	CAMPLR22A2D_LOCUS5828
tr|A0A3B6GXS7|A0A3B6GXS7_WHEAT	2.785117747086688	21.153554629943866
tr|A0A3B6GZH1|A0A3B6GZH1_WHEAT;tr|A0A3B6GZH6|A0A3B6GZH6_WHEAT	2.7947716590353724	21.153554629943866
tr|A0A3B6H265|A0A3B6H265_WHEAT	2.794731033700016	21.153554629943866
tr|A0A3B6QHN2|A0A3B6QHN2_WHEAT	-2.323006350337446	21.152406508063912
tr|A0A3B6HU54|A0A3B6HU54_WHEAT	-3.215341893155222	21.12258332546951
tr|A0A3B6GXP1|A0A3B6GXP1_WHEAT	-3.0603325449159726	21.12027093419767
tr|A0A3B5YYN5|A0A3B5YYN5_WHEAT	4.626070449301596	21.11074591807478
tr|A0A3B5XTZ8|A0A3B5XTZ8_WHEAT	4.164205016585269	21.11044560733292
tr|A0A3B6TTM9|A0A3B6TTM9_WHEAT	3.781679238552445	21.073991947757857
tr|A0A3B6H278|A0A3B6H278_WHEAT	3.4557382287864105	21.053381666671317
tr|A0A3B6RJL3|A0A3B6RJL3_WHEAT;tr|A0A3B6TJZ6|A0A3B6TJZ6_WHEAT;tr|Q70G72|Q70G72_WHEAT	-2.9400275679146413	21.024739393784824
tr|A0A3B6IJT8|A0A3B6IJT8_WHEAT	-2.430734847587951	21.005262999842667
tr|A0A3B6MVC4|A0A3B6MVC4_WHEAT	-3.036150079016582	20.99874498518588
tr|A0A1D6ANS4|A0A1D6ANS4_WHEAT;tr|Q45FE7|Q45FE7_WHEAT	4.064852332605994	20.987687122951375
tr|A0A3B6QMB4|A0A3B6QMB4_WHEAT	-4.909781431333968	20.98741785638492
tr|A0A3B5Y285|A0A3B5Y285_WHEAT	5.011324949531884	20.987134658643534
tr|A0A3B5Z3I2|A0A3B5Z3I2_WHEAT	3.3325487808003684	20.943570944491427
tr|A0A3B6B797|A0A3B6B797_WHEAT	2.830463317604316	20.93567212494484	GATA
tr|A0A7H4LN85|A0A7H4LN85_WHEAT	4.476101922005998	20.92346287517	CAMPLR22A2D_LOCUS4702
tr|A0A3B6A160|A0A3B6A160_WHEAT	-2.6189322189724926	20.91702716545562
tr|A0A3B6RC04|A0A3B6RC04_WHEAT	-3.3542832058955585	20.911647466389105
tr|A0A3B6TC71|A0A3B6TC71_WHEAT	-3.3542832058955567	20.911647466389105
tr|A0A3B6DIK6|A0A3B6DIK6_WHEAT	4.975637558469328	20.90986206565516
tr|A0A1D5V322|A0A1D5V322_WHEAT;tr|A0A3B6DEV5|A0A3B6DEV5_WHEAT	3.392341880513169	20.881596749590067	CAMPLR22A2D_LOCUS2245
tr|A0A3B6LPX4|A0A3B6LPX4_WHEAT	-2.765203960731144	20.87043524911902
tr|A0A3B6HX95|A0A3B6HX95_WHEAT	5.240433172159024	20.864589062151143
tr|A0A3B6LFR7|A0A3B6LFR7_WHEAT	-2.215629747653664	20.856202596200465
tr|A0A3B6RF59|A0A3B6RF59_WHEAT	3.3490965666863635	20.841919137234
tr|A0A3B6TJM0|A0A3B6TJM0_WHEAT	3.348877332901311	20.841919137234
tr|A0A3B6SD05|A0A3B6SD05_WHEAT	3.348877332901311	20.841919137234
tr|A0A3B6NKF5|A0A3B6NKF5_WHEAT	2.710886449274249	20.799086748307253
tr|A0A3B6IM98|A0A3B6IM98_WHEAT	-3.4105244995446125	20.791668239498392
tr|A0A3B6DBP2|A0A3B6DBP2_WHEAT	7.715358309181451	20.790073574798807
tr|A0A3B6NNK0|A0A3B6NNK0_WHEAT	-3.632912338815927	20.7541405012966
tr|A0A3B6HYR8|A0A3B6HYR8_WHEAT;tr|A0A3B6JD06|A0A3B6JD06_WHEAT	-3.561881181023534	20.752934232374923
tr|A0A3B6NIB8|A0A3B6NIB8_WHEAT	-2.963850880872036	20.731127420818456
tr|A0A3B6JFE0|A0A3B6JFE0_WHEAT	5.588442983512722	20.705399106094227
tr|A0A3B6DM85|A0A3B6DM85_WHEAT;tr|A0A7H4LM97|A0A7H4LM97_WHEAT	4.598013157709667	20.705399106094227
tr|A0A3B6SA59|A0A3B6SA59_WHEAT	-3.0523461320521186	20.69851793482805
tr|A0A3B6GM70|A0A3B6GM70_WHEAT	-2.1351024929897746	20.687480292590823
tr|A0A3B6TBT3|A0A3B6TBT3_WHEAT	-2.8290365069719163	20.66136332548174
tr|A0A077S4P4|A0A077S4P4_WHEAT;tr|A0A3B6FS02|A0A3B6FS02_WHEAT	-2.473199815358759	20.654614503397397	TRAES_3BF117500020CFD_c1
tr|A0A3B6H132|A0A3B6H132_WHEAT	-2.473199815358759	20.654614503397397
tr|A0A3B5ZTH6|A0A3B5ZTH6_WHEAT	-3.356052650685976	20.6292541321006
tr|A0A3B6LGK8|A0A3B6LGK8_WHEAT	2.173491649729594	20.61577694992033
tr|A0A3B6JGD4|A0A3B6JGD4_WHEAT	-2.3315708210758923	20.615748956723856
tr|A0A3B6K9Q1|A0A3B6K9Q1_WHEAT	-2.1661505185798493	20.59778517427876
tr|A0A3B6KBT8|A0A3B6KBT8_WHEAT	-2.1661505185798493	20.59778517427876
tr|A0A3B6PQ29|A0A3B6PQ29_WHEAT	-4.242709894424592	20.593249661229688
tr|A0A3B6NRY6|A0A3B6NRY6_WHEAT	-4.242709894424586	20.593249661229688
tr|A0A7H4LDQ8|A0A7H4LDQ8_WHEAT	-2.865979976251116	20.592522736174544	CAMPLR22A2D_LOCUS1346
tr|A0A3B6JEU5|A0A3B6JEU5_WHEAT	1.6636161252514172	20.592522736174544
tr|A0A3B6IQ35|A0A3B6IQ35_WHEAT	1.6643957259330142	20.592522736174544
tr|A0A3B6I299|A0A3B6I299_WHEAT	3.539487937300621	20.583503097153965
tr|A0A3B6N2B9|A0A3B6N2B9_WHEAT	3.5394879373006227	20.583503097153965
tr|A0A3B6LSE1|A0A3B6LSE1_WHEAT	2.0714589870088598	20.57755588096184
tr|A0A3B6HZ60|A0A3B6HZ60_WHEAT	-3.3652018414730858	20.56660178325693
tr|A0A3B6HSU8|A0A3B6HSU8_WHEAT	-2.244412598576592	20.535616279260037
tr|A0A3B6FHU0|A0A3B6FHU0_WHEAT	-5.10856569671083	20.5280331096066
tr|A0A1W5KIA4|A0A1W5KIA4_WHEAT	-2.105153832092548	20.526986968054803	ICDH
tr|A0A3B6EBZ6|A0A3B6EBZ6_WHEAT	-2.379962775721504	20.52594820987884
tr|Q5XUU8|Q5XUU8_WHEAT	-2.463293159984944	20.52594820987884
tr|A0A3B6KRV2|A0A3B6KRV2_WHEAT	4.111613746115906	20.524823646050063
tr|Q9XGF2|Q9XGF2_WHEAT	4.111613746115906	20.524823646050063	lgul
tr|A0A7H4LN72|A0A7H4LN72_WHEAT	8.272876833897659	20.521081419562776	CAMPLR22A2D_LOCUS4689
tr|A0A3B6DJX8|A0A3B6DJX8_WHEAT	8.272876833897659	20.521081419562776
tr|A0A3B6SKF1|A0A3B6SKF1_WHEAT	-3.146877052489422	20.50520455331633
tr|A0A3B5ZN99|A0A3B5ZN99_WHEAT	3.659718675891144	20.489508042547783
tr|A0A3B5XU98|A0A3B5XU98_WHEAT	3.695376149011925	20.489508042547783
tr|A0A1B1V4R0|A0A1B1V4R0_WHEAT;tr|A0A3B6RKE1|A0A3B6RKE1_WHEAT;tr|C7C4X1|C7C4X1_WHEAT	-2.3735648849898947	20.48762850147409	GAPC1
sp|P27665|PSBO_WHEAT	7.177774146588506	20.480785776840506	PSBO
tr|M4Q9V0|M4Q9V0_WHEAT	-1.9345438135887412	20.47738210552928
tr|A0A3B6JR20|A0A3B6JR20_WHEAT;tr|A0A7H1K1V3|A0A7H1K1V3_WHEAT;tr|A0A7H1K1W9|A0A7H1K1W9_WHEAT;tr|A0A7H1K1X4|A0A7H1K1X4_WHEAT	-2.4326620783881965	20.468021237770703
sp|Q9ZP21|TRXM_WHEAT	4.202774730620247	20.46752876233882
tr|A0A3B6KDF0|A0A3B6KDF0_WHEAT;tr|A0A3B6MNB1|A0A3B6MNB1_WHEAT	3.80390459520102	20.46752876233882
tr|A0A7H4LNB9|A0A7H4LNB9_WHEAT	-3.177527173643044	20.42515119360912	CAMPLR22A2D_LOCUS4736
tr|A0A3B6BZH1|A0A3B6BZH1_WHEAT	-3.177527173643044	20.42515119360912
tr|A0A3B6AVG3|A0A3B6AVG3_WHEAT;tr|A0A3B6C475|A0A3B6C475_WHEAT;tr|W5C4P1|W5C4P1_WHEAT	9.195100368648102	20.42515119360912
tr|A4UQP4|A4UQP4_WHEAT	9.195100368648102	20.42515119360912	TAOEC01
tr|A0A3B6SIF3|A0A3B6SIF3_WHEAT	-3.60465150195309	20.41699133354672
tr|A0A3B6RJN5|A0A3B6RJN5_WHEAT	-2.7707530504730884	20.41553494897887
tr|A0A077RY89|A0A077RY89_WHEAT	4.434264008236982	20.386344002500024	TRAES_3BF058900050CFD_c1
tr|A0A3B6EDV9|A0A3B6EDV9_WHEAT;tr|W5D1Z1|W5D1Z1_WHEAT	3.112234228288301	20.377534470140723
tr|A0A3B6RA12|A0A3B6RA12_WHEAT	2.652898471710789	20.37279442506935
tr|A0A3B6ED91|A0A3B6ED91_WHEAT	3.3784144215455525	20.354392219383005
tr|A0A3B6HRH1|A0A3B6HRH1_WHEAT	-2.853775971742628	20.354137359425614
tr|A0A3B6FIG1|A0A3B6FIG1_WHEAT	-2.672127044904392	20.313870684470672
tr|A0A3B6LWP7|A0A3B6LWP7_WHEAT	-3.036027842942288	20.293091452468776
tr|A0A3B6A3V9|A0A3B6A3V9_WHEAT	-2.121569272674469	20.286162841101326
tr|A0A3B5XW91|A0A3B5XW91_WHEAT	-3.486196292799112	20.282189458396942
tr|A0A3B6KAS9|A0A3B6KAS9_WHEAT	-3.063932061291644	20.28002207716019
tr|A0A3B6KSH9|A0A3B6KSH9_WHEAT	-2.911760957139745	20.27533488802468
tr|A0A3B6NIL4|A0A3B6NIL4_WHEAT	-2.847334263988369	20.25249334690873
tr|A3FM72|A3FM72_WHEAT	2.962641731835704	20.23150737122838
tr|A0A3B6TJU4|A0A3B6TJU4_WHEAT	2.952940636706413	20.23150737122838
tr|A0A3B6QDQ4|A0A3B6QDQ4_WHEAT	2.74221281972368	20.218676207436424	GATB
tr|A0A3B6G0L5|A0A3B6G0L5_WHEAT	-2.8032993924929217	20.211204824320763
tr|A0A3B6EE17|A0A3B6EE17_WHEAT	-3.4780449793658383	20.208713488193165
tr|A0A3B6PS55|A0A3B6PS55_WHEAT	-2.8350304675562032	20.20078030429014
tr|A0A3B6HYS0|A0A3B6HYS0_WHEAT;tr|A0A3B6I0W0|A0A3B6I0W0_WHEAT;tr|A0A3B6N288|A0A3B6N288_WHEAT	-2.4390297421159	20.18879717692038
tr|A0A3B6LY08|A0A3B6LY08_WHEAT	-2.4109117736025087	20.18879717692038
tr|A0A3B6LLP4|A0A3B6LLP4_WHEAT	-3.1145197352458767	20.186188145680344
tr|A0A3B6TS31|A0A3B6TS31_WHEAT;tr|A0A3B6TXX4|A0A3B6TXX4_WHEAT;tr|A0A3B6TYJ2|A0A3B6TYJ2_WHEAT	3.163349527613166	20.18542758574475
tr|A0A3B5XVY2|A0A3B5XVY2_WHEAT;tr|A0A3B5YV18|A0A3B5YV18_WHEAT;tr|A0A3B5ZS82|A0A3B5ZS82_WHEAT	-2.4171060098997064	20.17823929546682
tr|A0A3B6IVK1|A0A3B6IVK1_WHEAT	-1.587238607366665	20.17766882610108
tr|A0A3B6CGV4|A0A3B6CGV4_WHEAT	-2.816860802112054	20.15877748603381
tr|A0A3B6LSB2|A0A3B6LSB2_WHEAT	-3.625839982161687	20.152484093126912
tr|A0A3B6RDP9|A0A3B6RDP9_WHEAT	-2.083733298576202	20.132787060960773
tr|A0A3B5ZU90|A0A3B5ZU90_WHEAT	2.960964694827577	20.1196761658928
tr|A0A3B6NM31|A0A3B6NM31_WHEAT;tr|A0A3B6QF23|A0A3B6QF23_WHEAT	-2.808553605138462	20.1143055342428
tr|A0A3B6JFB3|A0A3B6JFB3_WHEAT;tr|Q70PK0|Q70PK0_WHEAT	-3.4758214366561844	20.106647364810872
tr|A0A3B6GQZ6|A0A3B6GQZ6_WHEAT;tr|Q9FS79|Q9FS79_WHEAT	-1.831041290214214	20.100209086935003
tr|A0A3B6SGK0|A0A3B6SGK0_WHEAT	-2.7708135004283703	20.082583911693096
tr|A0A3B6C3H0|A0A3B6C3H0_WHEAT	-2.8464520904010246	20.060366997135187
tr|A0A3B6EH16|A0A3B6EH16_WHEAT	-2.3162732327509805	20.05347598790947
tr|A0A3B6FU35|A0A3B6FU35_WHEAT;tr|A0A3B6FWV3|A0A3B6FWV3_WHEAT	2.5793435997552625	20.03326519942607
tr|A0A3B6PN36|A0A3B6PN36_WHEAT	-1.6545721043022836	20.00097925557156
sp|F8RP11|HSOP_WHEAT;tr|A0A3B6QFL1|A0A3B6QFL1_WHEAT	-1.654428829915302	20.00097925557156	HOP
tr|A0A4Y1LT76|A0A4Y1LT76_WHEAT	-1.6545721043022836	20.00097925557156
tr|A0A3B5Z4J5|A0A3B5Z4J5_WHEAT	5.02718849258545	19.998534878802992
tr|A0A3B6HV75|A0A3B6HV75_WHEAT	4.034914814101602	19.992117125835836
tr|A0A1D5SSK4|A0A1D5SSK4_WHEAT;tr|A0A3B5Y0M4|A0A3B5Y0M4_WHEAT	-2.6055032547440065	19.98791107756029
tr|A0A3B6N401|A0A3B6N401_WHEAT	2.498915674133233	19.98449826075089
tr|A0A3B6NRQ7|A0A3B6NRQ7_WHEAT;tr|A0A3B6PNM6|A0A3B6PNM6_WHEAT;tr|A0A3B6QHZ8|A0A3B6QHZ8_WHEAT	2.8497752225956923	19.98310757588541
tr|A0A3B6AQE6|A0A3B6AQE6_WHEAT	-1.892906320054468	19.954067297225837
tr|A0A3B6ILE9|A0A3B6ILE9_WHEAT	4.235062914223279	19.95167895194656
tr|A0A3B6EM75|A0A3B6EM75_WHEAT	2.524743384255021	19.916645926131054
tr|A0A3B6LNG6|A0A3B6LNG6_WHEAT;tr|A0A3B6MSX6|A0A3B6MSX6_WHEAT	-3.9977200213255406	19.89475081930173
tr|A0A3B6MQU6|A0A3B6MQU6_WHEAT	-2.155489773451261	19.89456938678662
sp|P20973|UBE11_WHEAT;tr|A0A3B6LIE8|A0A3B6LIE8_WHEAT	-2.8236420041803685	19.8896423478732	UBA1
tr|A0A3B6MPG9|A0A3B6MPG9_WHEAT	-2.8233880021814697	19.8896423478732
tr|A0A3B6TW07|A0A3B6TW07_WHEAT	-2.1414997365622037	19.88038425131215
tr|A0A3B5YS41|A0A3B5YS41_WHEAT;tr|A0A3B5YS43|A0A3B5YS43_WHEAT	4.766483660294492	19.83311900672205
tr|A0A3B6SVN6|A0A3B6SVN6_WHEAT	3.781679238552448	19.797825263334385
tr|A0A3B6SB83|A0A3B6SB83_WHEAT	7.337884891975373	19.791879354608024
tr|A0A077RQ21|A0A077RQ21_WHEAT	-1.6691663724132626	19.7843149759095	TRAES_3BF020100140CFD_c1
tr|A0A3B5Z1G1|A0A3B5Z1G1_WHEAT	-2.535952795103979	19.77784511639092
tr|A0A3B6JIQ3|A0A3B6JIQ3_WHEAT	-4.06421121907632	19.757488079844347
tr|A0A3B6BYV7|A0A3B6BYV7_WHEAT	-2.04778555101744	19.745539114848263
tr|A0A3B6LW21|A0A3B6LW21_WHEAT;tr|A0A3B6N0K3|A0A3B6N0K3_WHEAT	3.04359829331344	19.72453917193471
tr|A0A3B6SCU7|A0A3B6SCU7_WHEAT	3.775890051217383	19.706345676119707
tr|A0A3B6H6X9|A0A3B6H6X9_WHEAT	-3.001709940151303	19.70254265473149
tr|A0A3B6NVC3|A0A3B6NVC3_WHEAT	3.8856419865702825	19.69891908267832
tr|A0A3B6TWH8|A0A3B6TWH8_WHEAT	-2.2828808926054576	19.686942233655657
tr|A0A3B6GVV1|A0A3B6GVV1_WHEAT	-1.8070376228870888	19.654472973639844
tr|A0A3B6EIA3|A0A3B6EIA3_WHEAT;tr|A0A3B6EMK2|A0A3B6EMK2_WHEAT	3.994034880539446	19.65020057641975
tr|A0A3B6LIE6|A0A3B6LIE6_WHEAT	4.526849514931011	19.641813001372952
sp|P93693|SPZ1B_WHEAT	-3.0173058813538254	19.641325923860755
tr|I0AW32|I0AW32_WHEAT	2.713951591701196	19.63401044534182
tr|A0A3B6GQ54|A0A3B6GQ54_WHEAT	3.989604009082419	19.62163840772747
tr|A0A3B6QL73|A0A3B6QL73_WHEAT	-2.8209716103611173	19.59611316042673
tr|A0A3B6PV81|A0A3B6PV81_WHEAT	-2.8209716103611173	19.59611316042673
tr|A0A3B6PHF5|A0A3B6PHF5_WHEAT	-3.9805601383792224	19.5949054174861
tr|A0A3B6QES7|A0A3B6QES7_WHEAT	-3.9805601383792224	19.5949054174861
tr|A0A3B5Y6Y9|A0A3B5Y6Y9_WHEAT	-4.435241685803498	19.59269203849575
tr|A0A3B6KBM0|A0A3B6KBM0_WHEAT	-1.357053535690076	19.57203431176894
tr|A0A3B6C4Z5|A0A3B6C4Z5_WHEAT	3.247514788443433	19.55710495096663
tr|A0A3B6DB45|A0A3B6DB45_WHEAT;tr|A0A7H4LGA4|A0A7H4LGA4_WHEAT	3.32609954109939	19.531745685343093
tr|A0A3B6AXS0|A0A3B6AXS0_WHEAT	3.319977827898423	19.531745685343093
tr|A0A1D5VD11|A0A1D5VD11_WHEAT	-2.235060141738684	19.5277273520293	FBA11
tr|W5D0E3|W5D0E3_WHEAT	-2.2333619496799044	19.5277273520293	FBA13
tr|A0A3B6TRD4|A0A3B6TRD4_WHEAT	2.9979110867072394	19.517028334488327
sp|P30523|GLGS_WHEAT;tr|M4VJ72|M4VJ72_WHEAT	3.030471470423912	19.517028334488327	AGP-S
tr|A0A3B6RFZ5|A0A3B6RFZ5_WHEAT	2.9979110867072394	19.517028334488327
tr|A0A3B6DRT4|A0A3B6DRT4_WHEAT	4.141327340027526	19.4760285499367
tr|A0A3B6KPG3|A0A3B6KPG3_WHEAT	-3.927534423049922	19.47513881442105
tr|A0A3B5YVF3|A0A3B5YVF3_WHEAT	-2.503942359730807	19.47498112306775
tr|A0A3B6PT23|A0A3B6PT23_WHEAT	4.86998859795636	19.450081402140757
tr|A0A3B6SEG9|A0A3B6SEG9_WHEAT	-2.4982652410672213	19.443728306358608
tr|A0A341Y4U2|A0A341Y4U2_WHEAT;tr|Q1W681|Q1W681_WHEAT	-1.9425895236011448	19.401386967036363
tr|A0A3B6FYE0|A0A3B6FYE0_WHEAT	-2.148849355993789	19.38007023670996
tr|A0A3B5Z4C3|A0A3B5Z4C3_WHEAT	-2.7114608315884383	19.379199641615717
tr|A0A3B6GPC9|A0A3B6GPC9_WHEAT	-1.4913817828469758	19.374177650838995
tr|A0A3B6FH82|A0A3B6FH82_WHEAT	-1.499340443376335	19.374177650838995
tr|A0A3B6DMX2|A0A3B6DMX2_WHEAT;tr|A0A7H4LR63|A0A7H4LR63_WHEAT	-2.8871076165545384	19.37266354868972
tr|A0A3B5ZNE8|A0A3B5ZNE8_WHEAT	-2.726685601673587	19.37266354868972
tr|A0A7H4LHH5|A0A7H4LHH5_WHEAT	-3.3709627673398344	19.361041840223223	CAMPLR22A2D_LOCUS2673
tr|A0A3B6ER11|A0A3B6ER11_WHEAT	3.111853891410693	19.361041840223223
tr|W5D4R0|W5D4R0_WHEAT	3.11297310012807	19.361041840223223	TRAES_3BF044200210CFD_c1
tr|A0A3B6KHT0|A0A3B6KHT0_WHEAT;tr|A0A3B6MPX2|A0A3B6MPX2_WHEAT	-3.091812827851389	19.344273960425813
tr|A0A3B6SSQ7|A0A3B6SSQ7_WHEAT	-3.672616063703461	19.34223012135955
tr|A0A3B6QAV7|A0A3B6QAV7_WHEAT	-2.635952309417005	19.32624947833309
tr|A0A3B6C7V4|A0A3B6C7V4_WHEAT	2.2087177820660377	19.319238804193727
tr|A0A3B6DCV0|A0A3B6DCV0_WHEAT	2.208258147249159	19.319238804193727
tr|A0A3B6FSD2|A0A3B6FSD2_WHEAT	-4.442435833507787	19.31172889724441
tr|A0A3B6HTC5|A0A3B6HTC5_WHEAT;tr|A0A3B6ISZ4|A0A3B6ISZ4_WHEAT;tr|A0A3B6IT16|A0A3B6IT16_WHEAT;tr|A0A3B6JJG0|A0A3B6JJG0_WHEAT	-3.206469784841014	19.308123887850662
tr|A0A7H4LGI7|A0A7H4LGI7_WHEAT	2.4161934122597057	19.30589726650103	CAMPLR22A2D_LOCUS2335
tr|A0A3B6DMP5|A0A3B6DMP5_WHEAT	-2.5222312057977523	19.301985636273823
tr|A0A3B6FSJ9|A0A3B6FSJ9_WHEAT	-3.0076343893551742	19.298736603471088
tr|A0A3B6TG62|A0A3B6TG62_WHEAT	-1.5218403568079222	19.29871658255644
tr|A0A3B6LF12|A0A3B6LF12_WHEAT	5.227493825788812	19.244871777645848
tr|A0A3B6DFX2|A0A3B6DFX2_WHEAT	2.2340081716135662	19.237320431391733
tr|A0A3B6PHX2|A0A3B6PHX2_WHEAT	3.631438473290908	19.21598806012044
tr|A0A3B6KRD8|A0A3B6KRD8_WHEAT	-2.8081203424357986	19.20119193195303
tr|A0A3B6QBD5|A0A3B6QBD5_WHEAT	-2.9885468408186524	19.197200207383236
tr|A0A3B6PFH4|A0A3B6PFH4_WHEAT	-2.988932868219654	19.197200207383236
tr|A0A3B6NJC1|A0A3B6NJC1_WHEAT	-2.989770710887304	19.197200207383236
tr|A0A3B6QKN1|A0A3B6QKN1_WHEAT	-2.350681076833771	19.186652453155304
tr|A0A3B6RSN2|A0A3B6RSN2_WHEAT	-2.6363586299404203	19.18656041473091
tr|A0A3B6A3G6|A0A3B6A3G6_WHEAT	-1.9223255608508163	19.181160356038948
tr|A0A3B6GZ81|A0A3B6GZ81_WHEAT	-2.890983647968496	19.176259201593847
tr|A0A3B6QCI9|A0A3B6QCI9_WHEAT	2.4209962804617757	19.17489067174708
tr|Q43212|Q43212_WHEAT	-4.790497421933658	19.17277483209712
tr|A0A3B6SCV3|A0A3B6SCV3_WHEAT	-3.188131330616477	19.168879684724427
tr|A0A3B5Y1C3|A0A3B5Y1C3_WHEAT	2.2318740567117423	19.16327697850092
tr|A0A3B6R9W0|A0A3B6R9W0_WHEAT	8.634678939609161	19.142173922234186
tr|A0A3B6HV22|A0A3B6HV22_WHEAT;tr|A0A3B6JK33|A0A3B6JK33_WHEAT	3.194837623041572	19.141693693396896
tr|A0A3B6IPB9|A0A3B6IPB9_WHEAT	3.1948483593744137	19.141693693396896
tr|A0A3B6JCF8|A0A3B6JCF8_WHEAT	-2.167416744001354	19.141165951863364
tr|A0A3B6IMQ1|A0A3B6IMQ1_WHEAT	-2.167357719339947	19.141165951863364
tr|A0A0C4BJ55|A0A0C4BJ55_WHEAT;tr|A0A3B6B0I4|A0A3B6B0I4_WHEAT	3.069336318666016	19.13557747448323	CAMPLR22A2D_LOCUS2968
tr|A0A3B6IXA3|A0A3B6IXA3_WHEAT	3.1882224146305607	19.13550415716437
tr|A0A3B6EE57|A0A3B6EE57_WHEAT	4.815295251939463	19.1350357508439
tr|W5B985|W5B985_WHEAT	-1.84405530882295	19.10782426863657	CAMPLR22A2D_LOCUS3649
tr|A0A3B6GTN3|A0A3B6GTN3_WHEAT	-2.1476451368019887	19.106333934643843
tr|A0A3B6EHG7|A0A3B6EHG7_WHEAT	-2.147305476490001	19.106333934643843
tr|A0A3B5ZNX4|A0A3B5ZNX4_WHEAT;tr|A0A3B5ZQE4|A0A3B5ZQE4_WHEAT	5.748332212476284	19.095747624434765
tr|A0A3B6HQJ2|A0A3B6HQJ2_WHEAT	-4.323146555278124	19.075250763778243
tr|A0A3B6ATB4|A0A3B6ATB4_WHEAT	-2.6299289706503144	19.060945734597823
tr|A0A3B5Y4A1|A0A3B5Y4A1_WHEAT	-3.066100474779112	19.060945734597823
tr|A0A3B6TPW9|A0A3B6TPW9_WHEAT	-4.148518468945348	19.039674214155426
tr|A0A3B6TBJ4|A0A3B6TBJ4_WHEAT	-2.918145686015212	19.03962144116686
tr|A0A3B6ES95|A0A3B6ES95_WHEAT	-4.122623694780182	19.022223148140046
tr|A0A3B6PJ57|A0A3B6PJ57_WHEAT	-2.820181558973069	19.01383396283321
tr|A0A3B6T7Z7|A0A3B6T7Z7_WHEAT	4.577512441812193	19.0110909738486
tr|A0A3B6TL10|A0A3B6TL10_WHEAT	-1.9693771928077213	18.986430724542902
tr|A0A077RPF9|A0A077RPF9_WHEAT	-2.276083356510428	18.98277135705053	TRAES_3BF171700070CFD_c1
tr|Q4U1A5|Q4U1A5_WHEAT	-2.9364201257313667	18.969990834204975
tr|A0A3B6LUS2|A0A3B6LUS2_WHEAT	-3.615344002389072	18.96256276375003
tr|A0A3B6LEZ6|A0A3B6LEZ6_WHEAT;tr|A0A3B6LF87|A0A3B6LF87_WHEAT	-1.9220651743968868	18.94928971230453
tr|A0A3B6CBG9|A0A3B6CBG9_WHEAT	3.3023904930044554	18.92553623570757
tr|Q45NB5|Q45NB5_WHEAT;tr|Q45NB6|Q45NB6_WHEAT	-2.682309791572142	18.922065542411865	GS1
tr|A0A3B6HPG5|A0A3B6HPG5_WHEAT	-2.8321994387681486	18.902342816335413
tr|A0A3B6AT77|A0A3B6AT77_WHEAT	3.6197006375334575	18.89917140439286
tr|A0A3B6U6Q5|A0A3B6U6Q5_WHEAT	-2.8957130198099263	18.899086683469186
tr|A0A3B6IZQ2|A0A3B6IZQ2_WHEAT	-2.898290055415396	18.899086683469186
tr|A0A341V0H6|A0A341V0H6_WHEAT	1.7003516185396308	18.8966753064832
tr|A0A3B6SFW8|A0A3B6SFW8_WHEAT	7.49043766703761	18.893712721804917
tr|A0A3B6RPZ4|A0A3B6RPZ4_WHEAT	-2.5213592196311563	18.88699627384788
tr|A0A3B6KD84|A0A3B6KD84_WHEAT	-3.492247456034147	18.850245636549868
tr|A0A3B6I218|A0A3B6I218_WHEAT	-5.013016567576523	18.8468277910906
tr|A0A3B6NXB6|A0A3B6NXB6_WHEAT	2.764361279713877	18.843091753507483
tr|A0A3B5YZT1|A0A3B5YZT1_WHEAT	-1.816095401324476	18.80978015800717
tr|A0A3B6AWS1|A0A3B6AWS1_WHEAT;tr|A0A3B6C4R5|A0A3B6C4R5_WHEAT;tr|A0A3B6DB95|A0A3B6DB95_WHEAT	-2.519464027341386	18.804802614052505
tr|A0A3B6JDF8|A0A3B6JDF8_WHEAT	-3.2840617387436457	18.79417661310463
tr|A0A3B6I0K6|A0A3B6I0K6_WHEAT	6.180706136506364	18.792347241306988
tr|A0A3B6RFJ3|A0A3B6RFJ3_WHEAT	-3.4496517630772456	18.781535807974155
tr|A0A3B6TIS0|A0A3B6TIS0_WHEAT	-1.1173994067653443	18.762394343508387
tr|A0A3B6SK99|A0A3B6SK99_WHEAT	3.2221202922650187	18.75068261491936
tr|A0A3B6MJW6|A0A3B6MJW6_WHEAT	-1.9323808302694163	18.737718172997813
tr|A0A3B6GXB4|A0A3B6GXB4_WHEAT	-3.331199303580262	18.70962352039574
tr|Q6JAB7|Q6JAB7_WHEAT	-3.1616110464331486	18.70822592968436	PDI4D
tr|A0A3B6TQN0|A0A3B6TQN0_WHEAT	3.954858348619572	18.70347505146849
tr|A0A3B6CBL4|A0A3B6CBL4_WHEAT;tr|A0A3B6DHK0|A0A3B6DHK0_WHEAT	-2.747181427502656	18.70234423250539
tr|A0A3B6C004|A0A3B6C004_WHEAT	-1.972539525534025	18.66215411801729
tr|A0A3B6I016|A0A3B6I016_WHEAT	-2.817823025833528	18.63665107373046
tr|A0A7H4LFA0|A0A7H4LFA0_WHEAT	-3.0811275786509897	18.63665107373046	CAMPLR22A2D_LOCUS1895
tr|A0A7H4LGF2|A0A7H4LGF2_WHEAT	-3.0811275786509897	18.63665107373046	CAMPLR22A2D_LOCUS2300
tr|A0A7H4LQZ8|A0A7H4LQZ8_WHEAT	-3.0811275786509897	18.63665107373046	CAMPLR22A2D_LOCUS5671
tr|A0A7H4LMG9|A0A7H4LMG9_WHEAT	-3.0811275786509897	18.63665107373046	CAMPLR22A2D_LOCUS4432
tr|A0A7H4LIQ7|A0A7H4LIQ7_WHEAT	-3.0811275786509897	18.63665107373046	CAMPLR22A2D_LOCUS3107
tr|A0A7H4LCC5|A0A7H4LCC5_WHEAT	-3.0811275786509897	18.63665107373046	CAMPLR22A2D_LOCUS858
tr|A0A3B6TNL9|A0A3B6TNL9_WHEAT	-2.976097937375248	18.632557064758608
tr|A0A3B6KD27|A0A3B6KD27_WHEAT	-4.809302016547305	18.630663955524028
tr|A0A077S298|A0A077S298_WHEAT	8.110503732263652	18.617030621852575	TRAES_3BF028000060CFD_c1
tr|A0A3B5Y6W5|A0A3B5Y6W5_WHEAT;tr|A0A3B5Z5K4|A0A3B5Z5K4_WHEAT;tr|A0A3B6A2M8|A0A3B6A2M8_WHEAT	8.111415262826508	18.617030621852575
tr|A0A3B6GUD0|A0A3B6GUD0_WHEAT	8.110461707091368	18.617030621852575
tr|A0A3B6LWU1|A0A3B6LWU1_WHEAT	-2.5594015729142505	18.60156882925408
tr|A0A3B6MS61|A0A3B6MS61_WHEAT	-2.012844436243235	18.59575725070685
tr|A0A3B6KK93|A0A3B6KK93_WHEAT	-2.012844436243235	18.59575725070685
tr|A0A3B6EKA7|A0A3B6EKA7_WHEAT	-2.477409955446562	18.59070914008356
tr|A0A3B6EI07|A0A3B6EI07_WHEAT	-2.95291431791399	18.588971911555905
tr|A0A3B6KN04|A0A3B6KN04_WHEAT	-3.1928074026356725	18.57411754198872
tr|A0A3B6LR88|A0A3B6LR88_WHEAT	-3.1928072948772037	18.57411754198872
tr|A0A3B6RDM1|A0A3B6RDM1_WHEAT	-3.882379648029792	18.572778056280946
tr|A0A1B1V4Q3|A0A1B1V4Q3_WHEAT	-2.1982422712541605	18.57062558918068	GAPC1
tr|A0A3B6NT08|A0A3B6NT08_WHEAT	-2.3756294865738115	18.56968873238885
tr|A0A3B6NW22|A0A3B6NW22_WHEAT	-3.549776803165063	18.55812055694796
tr|A0A3B6ARZ9|A0A3B6ARZ9_WHEAT	-2.9360258824008723	18.53837224110852
tr|A0A3B6KQ72|A0A3B6KQ72_WHEAT	-1.528838947392956	18.538307323880723
tr|A0A3B6TSD6|A0A3B6TSD6_WHEAT	2.88673182744935	18.530192057749996
tr|A0A3B6SQ85|A0A3B6SQ85_WHEAT	-2.5662146573098763	18.524516566487563
tr|A0A3B6GQP5|A0A3B6GQP5_WHEAT	-2.794036847119634	18.50442695101889
tr|A0A077S0B4|A0A077S0B4_WHEAT	-2.793990711106118	18.50442695101889	TRAES_3BF044300010CFD_c1
tr|A0A3B6EF21|A0A3B6EF21_WHEAT	-2.793990711106118	18.50442695101889
sp|D5MTF8|HGL1D_WHEAT;tr|A0A3B6UAA4|A0A3B6UAA4_WHEAT	-2.621551996621537	18.50299067582907	GLU1D
tr|A0A3B6CGV0|A0A3B6CGV0_WHEAT	-2.9537115142136274	18.50299067582907
tr|A0A3B6CIZ7|A0A3B6CIZ7_WHEAT	-2.9544898113029894	18.50299067582907
tr|A0A3B6H6K7|A0A3B6H6K7_WHEAT	-1.911152623154985	18.490818231937105
tr|A0A3B6ITZ5|A0A3B6ITZ5_WHEAT	-2.2990506713544097	18.490818231937105
tr|A0A3B6C9S0|A0A3B6C9S0_WHEAT;tr|D3JCC7|D3JCC7_WHEAT	-2.7336834061179407	18.48682188561377
tr|A0A3B6KRA5|A0A3B6KRA5_WHEAT	2.469773590697692	18.48549721510753
tr|A0A3B6JR02|A0A3B6JR02_WHEAT	2.470673184262388	18.48549721510753
tr|A0A3B6KKI2|A0A3B6KKI2_WHEAT	-2.570586163355426	18.48326656582068
tr|A0A3B6LMM2|A0A3B6LMM2_WHEAT	-2.570586163355426	18.48326656582068
tr|A0A3B6MU19|A0A3B6MU19_WHEAT	-2.570586163355426	18.48326656582068
tr|A0A3B6RDB5|A0A3B6RDB5_WHEAT	-3.316133888907664	18.4776119408545
tr|A0A3B6SRR2|A0A3B6SRR2_WHEAT	-1.9636863614166775	18.474728538943097
tr|A0A3B6KNQ2|A0A3B6KNQ2_WHEAT	4.350680050380725	18.460349362984974
tr|A0A3B6MXK8|A0A3B6MXK8_WHEAT	4.3523374480032	18.460349362984974
tr|A0A3B6KHA1|A0A3B6KHA1_WHEAT	5.448632086650877	18.455587578132796
tr|A0A3B6SFY5|A0A3B6SFY5_WHEAT	-2.6946252797206767	18.451626149896157
tr|A0A3B6SGK2|A0A3B6SGK2_WHEAT	-2.6946252797206767	18.451626149896157
tr|A0A3B6TGS5|A0A3B6TGS5_WHEAT	-2.6946252797206767	18.451626149896157
tr|A0A3B6SBF5|A0A3B6SBF5_WHEAT	-2.694625279720675	18.451626149896157
tr|A0A3B6MK89|A0A3B6MK89_WHEAT	-2.204081988924507	18.442963869155516
tr|A0A3B5XXY0|A0A3B5XXY0_WHEAT	2.342418215981146	18.44237206706681
tr|A0A3B6ITX1|A0A3B6ITX1_WHEAT	7.49043766703761	18.429356532758597
tr|A0A3B6HW60|A0A3B6HW60_WHEAT	-1.7031614311563985	18.42487865389346
tr|A0A3B5Z6I7|A0A3B5Z6I7_WHEAT	-1.958798088404497	18.418893472484157
sp|P12862|ATPAM_WHEAT	-1.3848764915363887	18.41361311193573	ATPA
tr|A0A3B6RC75|A0A3B6RC75_WHEAT	-3.643663170857952	18.395039218230327
tr|A0A1D5UM13|A0A1D5UM13_WHEAT	2.6192953102919	18.390404427137053	CAMPLR22A2D_LOCUS4475
sp|P69443|ATPE_WHEAT;tr|A0A3B6MJL1|A0A3B6MJL1_WHEAT;tr|S4Z0A5|S4Z0A5_WHEAT	2.4350999597684404	18.38606682430734	atpE
tr|A0A3B6JHJ0|A0A3B6JHJ0_WHEAT	-1.3904673550292284	18.379617637803808
tr|A0A3B6EHK7|A0A3B6EHK7_WHEAT;tr|W5D4F5|W5D4F5_WHEAT	-1.7443718376122774	18.371762755031824
tr|A0A3B6QDX7|A0A3B6QDX7_WHEAT	-2.2862178887940177	18.362460868384563
tr|A0A3B6TUA0|A0A3B6TUA0_WHEAT	-2.0375227592749043	18.35570461791288
tr|A0A3B6NPL2|A0A3B6NPL2_WHEAT	-1.3333549785906151	18.347256478974483
tr|A0A3B6SH91|A0A3B6SH91_WHEAT	-1.8181717092917653	18.33303148673812
tr|A0A3B5Z2B0|A0A3B5Z2B0_WHEAT	2.126584334955251	18.32759412878924
tr|A0A3B6ECY0|A0A3B6ECY0_WHEAT	4.230857374048653	18.32759412878924
tr|Q5UHH8|Q5UHH8_WHEAT	-2.672387230364241	18.313268575348225
tr|A0A3B6SQ43|A0A3B6SQ43_WHEAT	-4.510001073219746	18.30205604505113
tr|A0A3B6NH94|A0A3B6NH94_WHEAT	3.532709121396339	18.26338488952761
tr|Q7X9M2|Q7X9M2_WHEAT	-2.9622071028255044	18.241781292399843
tr|A0A3B6LTW4|A0A3B6LTW4_WHEAT	1.6763823282415913	18.214408016892943
tr|A0A3B6TRI9|A0A3B6TRI9_WHEAT	2.824756482668694	18.20962129246841
tr|A0A3B6NS49|A0A3B6NS49_WHEAT	-1.616078128021376	18.20962129246841
tr|A0A3B6MPS2|A0A3B6MPS2_WHEAT	-2.4196747354547066	18.192586640891264
tr|A0A3B5ZMD5|A0A3B5ZMD5_WHEAT	-2.355016254569149	18.192397915470305
tr|A0A3B6GRZ0|A0A3B6GRZ0_WHEAT	-2.812927885336608	18.167028196069168
tr|A0A1D6D8Z4|A0A1D6D8Z4_WHEAT;tr|A0A3B6B033|A0A3B6B033_WHEAT;tr|A0A3B6C8S3|A0A3B6C8S3_WHEAT	-2.692776608593176	18.15395824439056	CAMPLR22A2D_LOCUS3409
tr|A0A3B5Z1Q9|A0A3B5Z1Q9_WHEAT;tr|A0A3B6A0F4|A0A3B6A0F4_WHEAT	-2.890519918667881	18.147076800671066
tr|A0A3B6MJI8|A0A3B6MJI8_WHEAT	2.173491649729595	18.147076800671066
tr|A0A3B6IY97|A0A3B6IY97_WHEAT	-2.3634592456146555	18.14535242158913
tr|A0A3B6IPZ0|A0A3B6IPZ0_WHEAT	-3.465587316202363	18.136988258292465
tr|A0A3B6CC38|A0A3B6CC38_WHEAT;tr|A0A3B6CC47|A0A3B6CC47_WHEAT	-3.128233404002766	18.132363485807485
tr|A0A3B5XVD9|A0A3B5XVD9_WHEAT	-1.7700849817731397	18.125449435362405
tr|A0A3B6E8V0|A0A3B6E8V0_WHEAT	3.4717318693289547	18.11047536931488
tr|A0A3B6MME7|A0A3B6MME7_WHEAT	-3.213471336948998	18.10610891682895
tr|A0A3B5Z4W7|A0A3B5Z4W7_WHEAT	2.7150357535435634	18.105905969811896
tr|A0A3B6BA33|A0A3B6BA33_WHEAT	-1.7946957912794468	18.09912871914989
tr|A0A3B6UB42|A0A3B6UB42_WHEAT	-2.8713835604980926	18.08951145843582
tr|A0A3B6TTA7|A0A3B6TTA7_WHEAT	-3.6928644151776178	18.08822291466852
tr|A0A3B6HXP8|A0A3B6HXP8_WHEAT	-1.8784856509470704	18.04541066161574
tr|A0A3B6EMS8|A0A3B6EMS8_WHEAT	-2.713639639733056	18.041146582696477
tr|A0A3B6LPQ1|A0A3B6LPQ1_WHEAT	-3.2023402855434218	18.02854636548445
tr|A0A3B6PII2|A0A3B6PII2_WHEAT	2.6490950559028263	18.0176462790226
tr|A0A2U8U376|A0A2U8U376_WHEAT	-3.663115837769764	18.00256043710503
tr|A0A3B6TKU1|A0A3B6TKU1_WHEAT;tr|W5I2D4|W5I2D4_WHEAT	-3.663115837769764	18.00256043710503
tr|A0A3B6NRL4|A0A3B6NRL4_WHEAT;tr|A0A3B6NTV2|A0A3B6NTV2_WHEAT	-2.8453718586258714	17.996416055400513
tr|A0A3B6QKG1|A0A3B6QKG1_WHEAT	-2.84547879294614	17.996416055400513
tr|A0A3B6PP36|A0A3B6PP36_WHEAT	-2.84543382812451	17.996416055400513
tr|A0A3B6U5M5|A0A3B6U5M5_WHEAT	-2.5859285778367997	17.991556538907364
tr|A0A3B6TC67|A0A3B6TC67_WHEAT	-2.585928577836799	17.991556538907364
tr|A0A341ZLP9|A0A341ZLP9_WHEAT	-2.5859285778367997	17.991556538907364
tr|A0A3B6RCH2|A0A3B6RCH2_WHEAT	-2.585928577836799	17.991556538907364
tr|A0A3B6PVR6|A0A3B6PVR6_WHEAT	-2.3908892888436646	17.97489887416047
tr|W5DVC9|W5DVC9_WHEAT	-2.6605145733817754	17.972963550870286
tr|A0A3B5XW56|A0A3B5XW56_WHEAT	3.617851421101169	17.95321123116982
tr|A0A3B6MXL8|A0A3B6MXL8_WHEAT	3.587934457671369	17.9508530741117
tr|F8R897|F8R897_WHEAT	-2.7975879748220995	17.94229252421399	BX8
tr|A0A3B6JLD4|A0A3B6JLD4_WHEAT	-3.127272482533968	17.931686269159552
tr|A0A077RYU3|A0A077RYU3_WHEAT	-2.5652560662252384	17.883192342675187	TRAES_3BF111700040CFD_c1
tr|A0A3B6GU34|A0A3B6GU34_WHEAT	-2.5635705950897223	17.883192342675187
tr|A0A3B6EPP5|A0A3B6EPP5_WHEAT	-2.488926284572627	17.857470493085632
tr|A0A3B6RCI1|A0A3B6RCI1_WHEAT	-2.142390214352066	17.838872533090544
tr|A0A3B6KKC6|A0A3B6KKC6_WHEAT	-2.0852734595988465	17.78325485333329
tr|A0A3B6AZN8|A0A3B6AZN8_WHEAT	-2.73034360328872	17.7826229402049
tr|A0A3B5XTY5|A0A3B5XTY5_WHEAT	-2.687598672839772	17.775922212688144
tr|A0A3B6RKK0|A0A3B6RKK0_WHEAT	-4.193672560681719	17.757470784258192
tr|A0A3B6ECV5|A0A3B6ECV5_WHEAT	-1.5478172917856083	17.748351739407614
tr|A0A3B6GVY6|A0A3B6GVY6_WHEAT	-1.458935457263283	17.73899065981556
tr|A0A3B6MKK2|A0A3B6MKK2_WHEAT	-4.146151234387161	17.735271914374113
tr|A0A3B6DL08|A0A3B6DL08_WHEAT	-2.7922560771733624	17.727573922411295
tr|A0A3B6LP26|A0A3B6LP26_WHEAT	3.2825009774787657	17.726930694399037
tr|A0A7H4LRD0|A0A7H4LRD0_WHEAT	-2.5628993771306243	17.70665644716386	CAMPLR22A2D_LOCUS5803
tr|A0A3B5ZQJ8|A0A3B5ZQJ8_WHEAT	-2.437629530834152	17.702152893229236
tr|A0A3B5XXB2|A0A3B5XXB2_WHEAT	-2.437629530834152	17.702152893229236
tr|A0A3B5YT96|A0A3B5YT96_WHEAT	-2.437629530834152	17.702152893229236
tr|A0A3B6AWZ1|A0A3B6AWZ1_WHEAT	3.102281638384748	17.698375771218604
tr|A0A3B6DBM3|A0A3B6DBM3_WHEAT	8.425291782024788	17.698192494760413
tr|M1MQ64|M1MQ64_WHEAT	-2.052763822524153	17.694824766208516	SER3
tr|A0A3B6H4A6|A0A3B6H4A6_WHEAT	-2.147275961781945	17.6860110309337
tr|A0A3B6LRY2|A0A3B6LRY2_WHEAT	2.934916489276229	17.679254252174683
sp|Q9XPS4|PSBC_WHEAT	4.316401556101248	17.671940721173613	psbC
tr|A0A218LVS2|A0A218LVS2_WHEAT;tr|A0A5P8KMB2|A0A5P8KMB2_WHEAT;tr|B2CHJ8|B2CHJ8_WHEAT;tr|S4Z090|S4Z090_WHEAT	4.317005367512982	17.671940721173613	psbC
tr|A0A3B6SJ29|A0A3B6SJ29_WHEAT	-3.627314279549431	17.671090119555252
tr|A0A3B6PLP7|A0A3B6PLP7_WHEAT	-2.0410222771499518	17.66839546162221
tr|A0A3B6SDL8|A0A3B6SDL8_WHEAT	-1.8958545184669529	17.665289932886825
tr|A0A3B6LXJ3|A0A3B6LXJ3_WHEAT	-4.267922381317145	17.66387129845585
tr|A0A3B6GR59|A0A3B6GR59_WHEAT	-1.986142403603156	17.660440246701388
tr|A0A3B6TAJ4|A0A3B6TAJ4_WHEAT	-3.1726583653530374	17.647245340629432
tr|A0A3B6JQ13|A0A3B6JQ13_WHEAT	-2.895449597024124	17.62303967485175
tr|A0A3B6EB46|A0A3B6EB46_WHEAT	-2.850120874464256	17.61858228548076
tr|A0A3B6EMM9|A0A3B6EMM9_WHEAT	-3.5363875189127727	17.606248453583984
tr|A0A3B6KFE8|A0A3B6KFE8_WHEAT	-2.7359223875072813	17.595669617827152
tr|A0A3B6RMS7|A0A3B6RMS7_WHEAT	-2.8037003900197064	17.56742017155897
tr|A0A3B6JDC9|A0A3B6JDC9_WHEAT	4.106920447916623	17.55589801675816
tr|A0A3B5YT16|A0A3B5YT16_WHEAT	-6.1822085932183	17.55525792988263
tr|A0A3B6CH75|A0A3B6CH75_WHEAT	3.607085826492868	17.5467776276223
tr|A0A3B6B1S7|A0A3B6B1S7_WHEAT	-2.80115912824772	17.546360660138657
tr|A0A3B6SGA5|A0A3B6SGA5_WHEAT	4.594510502270202	17.54018579316322
tr|A0A3B6EKZ6|A0A3B6EKZ6_WHEAT	-3.05004631492663	17.53545112683665
tr|A0A3B6A1T4|A0A3B6A1T4_WHEAT	-2.031502400024652	17.53128572755153
tr|A0A3B5Y5E6|A0A3B5Y5E6_WHEAT	-3.6524924602458873	17.52883240211233
tr|A0A3B6D8Z6|A0A3B6D8Z6_WHEAT	5.539145604066405	17.528061593520984
tr|A0A3B6TN06|A0A3B6TN06_WHEAT	-2.736787746520109	17.528061593520984
tr|A0A3B6SJ37|A0A3B6SJ37_WHEAT	-2.736787746520108	17.528061593520984
tr|A0A3B6ESG0|A0A3B6ESG0_WHEAT	-2.641449913294624	17.491400861367698
sp|Q95H50|RK16_WHEAT;tr|A0A075TNX9|A0A075TNX9_WHEAT;tr|A0A3B6DF59|A0A3B6DF59_WHEAT;tr|A0A3B6GKU9|A0A3B6GKU9_WHEAT;tr|A0A5P8KLZ0|A0A5P8KLZ0_WHEAT;tr|S4Z3I3|S4Z3I3_WHEAT	4.344482872027601	17.487453959025945	rpl16
tr|A0A3B6HRY1|A0A3B6HRY1_WHEAT;tr|A0A3B6IU35|A0A3B6IU35_WHEAT;tr|A0A3B6JLZ9|A0A3B6JLZ9_WHEAT	-2.491815080979721	17.480410995621845
tr|A0A3B6HS08|A0A3B6HS08_WHEAT	-2.1929149365974645	17.47079379794506
tr|A0A3B6PT03|A0A3B6PT03_WHEAT	-1.845620367138591	17.462398309479
tr|A0A3B6INV1|A0A3B6INV1_WHEAT	4.398785627723758	17.46083524028415
tr|A0A1D5UIJ5|A0A1D5UIJ5_WHEAT	-3.750077758857871	17.448992193657638	CAMPLR22A2D_LOCUS3288
tr|A7BJ77|A7BJ77_WHEAT	-3.242058100943403	17.439952980959305	Xip-R1
tr|A0A3B5Z3C7|A0A3B5Z3C7_WHEAT	-1.670253778613088	17.43548269440573
tr|A0A3B6EV80|A0A3B6EV80_WHEAT	-4.243771303547671	17.43532162364618
tr|A0A3B6HX37|A0A3B6HX37_WHEAT	3.1755425880875148	17.43307650253567
tr|Q7XZE9|Q7XZE9_WHEAT	2.250018356792211	17.430511426376817
tr|A0A3B6MIT1|A0A3B6MIT1_WHEAT	-2.54339178559105	17.418061710686843
tr|Q8GTB9|Q8GTB9_WHEAT	-2.514066046658335	17.418061710686843	gstf4
tr|A0A077RPJ4|A0A077RPJ4_WHEAT	3.4314931699269087	17.412844034702083	TRAES_3BF091400340CFD_c1
tr|A0A3B6JPH2|A0A3B6JPH2_WHEAT	3.206022495793666	17.41013121850676
tr|A0A3B6QHM9|A0A3B6QHM9_WHEAT	2.3065828794265157	17.40485453724822
tr|A0A3B6GZA0|A0A3B6GZA0_WHEAT	-5.137889205018941	17.40402770807593
tr|A0A3B6IMD2|A0A3B6IMD2_WHEAT	-4.412953975065217	17.39294658319974
tr|A0A3B6QEB5|A0A3B6QEB5_WHEAT	4.577512441812193	17.392164701633053
tr|A0A3B6LTB4|A0A3B6LTB4_WHEAT	-2.840804932960604	17.387848967302993
tr|A0A3B6NW76|A0A3B6NW76_WHEAT	2.3247903410352384	17.386972207189206
tr|A0A3B6PLM0|A0A3B6PLM0_WHEAT;tr|W5GFA4|W5GFA4_WHEAT	2.7383674519375667	17.373622861189986
tr|A0A3B6ML72|A0A3B6ML72_WHEAT	-1.2503463531869832	17.370405941538653
tr|A0A3B6JIA4|A0A3B6JIA4_WHEAT;tr|A0A3B6JJ24|A0A3B6JJ24_WHEAT	-3.1899726298499664	17.34108852643409
tr|A0A3B6IPG1|A0A3B6IPG1_WHEAT;tr|A0A3B6ISR3|A0A3B6ISR3_WHEAT	-3.128968619328074	17.34108852643409
tr|A0A3B5Y6Y8|A0A3B5Y6Y8_WHEAT	-1.592372096394109	17.278076993720067
tr|A0A3B6B881|A0A3B6B881_WHEAT	-5.066102636166562	17.260505527065632
tr|A0A3B6MVG7|A0A3B6MVG7_WHEAT	-2.7592819784775955	17.259900784134903
tr|A0A080YUM9|A0A080YUM9_WHEAT	3.412748274549481	17.24754724510965	TRAES_3BF153400040CFD_c1
tr|A0A3B6TPR5|A0A3B6TPR5_WHEAT	5.630710262879584	17.23467867870217
tr|A0A3B5Z2J5|A0A3B5Z2J5_WHEAT	-2.3986098016606263	17.223963585188528
tr|A0A3B5ZYM9|A0A3B5ZYM9_WHEAT	-2.3986098016606263	17.223963585188528
tr|A0A3B5ZXS2|A0A3B5ZXS2_WHEAT	-3.640686197314644	17.219513099549445
tr|A0A3B5Z1N2|A0A3B5Z1N2_WHEAT	-3.640686197314643	17.219513099549445
tr|A0A3B5ZXG4|A0A3B5ZXG4_WHEAT	5.078039043626794	17.212603206379427
tr|A0A3B6SMY7|A0A3B6SMY7_WHEAT	-2.610119738971157	17.201670445902703
tr|A0A3B6SJF3|A0A3B6SJF3_WHEAT	-2.6101197389711577	17.201670445902703
tr|A0A7H4LQL0|A0A7H4LQL0_WHEAT	-2.1987897123797877	17.187484611247015	CAMPLR22A2D_LOCUS5532
tr|A0A3B6EPI5|A0A3B6EPI5_WHEAT	-2.084627199725868	17.18689102818959
tr|A0A3B6ELA1|A0A3B6ELA1_WHEAT	-2.6816245949103013	17.150418727574614
tr|A0A3B6NVD9|A0A3B6NVD9_WHEAT	-1.364514137952288	17.149271175137095
tr|A0A3B6QPD1|A0A3B6QPD1_WHEAT	-1.3638517774354837	17.149271175137095
tr|A0A3B6QKY1|A0A3B6QKY1_WHEAT	-1.364851592475063	17.149271175137095
tr|A0A3B5YRG3|A0A3B5YRG3_WHEAT	-1.905183137627028	17.135274014457732
tr|A0A3B5Z533|A0A3B5Z533_WHEAT	-2.1708467087680816	17.135274014457732
tr|A0A3B6A288|A0A3B6A288_WHEAT	-2.137726022116288	17.135274014457732
tr|A0A3B5Y6I6|A0A3B5Y6I6_WHEAT	-2.1362170105751828	17.135274014457732
tr|A0A3B6C4P7|A0A3B6C4P7_WHEAT	-3.6635584020148384	17.11835789072683
tr|D8L9B3|D8L9B3_WHEAT	-2.681741681693607	17.106753711514244	pdil4-1
tr|A0A3B6DL13|A0A3B6DL13_WHEAT	-2.235158625537521	17.093102266844316
tr|A0A7H4LNC8|A0A7H4LNC8_WHEAT	-2.235728742890699	17.093102266844316	CAMPLR22A2D_LOCUS4746
tr|A0A3B6G2M9|A0A3B6G2M9_WHEAT	-2.456189536203372	17.09055570404847
tr|A0A3B6MT13|A0A3B6MT13_WHEAT	-4.556494974967911	17.08979388028537
tr|A0A3B6SBX1|A0A3B6SBX1_WHEAT	-5.252404015007887	17.08883489195329
tr|A0A3B6B052|A0A3B6B052_WHEAT	5.819368605673103	17.081913432084225
tr|A0A3B6MXU2|A0A3B6MXU2_WHEAT	2.6458019333501914	17.0702058203092
tr|A0A3B6LRW5|A0A3B6LRW5_WHEAT	2.646005174182128	17.0702058203092
tr|A0A3B6KQ25|A0A3B6KQ25_WHEAT	2.645938018351388	17.0702058203092
tr|A0A3B6SMF7|A0A3B6SMF7_WHEAT	-2.777247619322448	17.060701271642376
tr|A0A3B6TL51|A0A3B6TL51_WHEAT;tr|A0A3B6TSS4|A0A3B6TSS4_WHEAT	-2.7482852080481086	17.060701271642376
tr|A0A3B6QF84|A0A3B6QF84_WHEAT	-2.58707205567728	17.060601879752443
tr|A0A3B6NRW8|A0A3B6NRW8_WHEAT	-2.586797665876394	17.060601879752443
tr|A0A1D5UMI8|A0A1D5UMI8_WHEAT;tr|A0A3B6CBK4|A0A3B6CBK4_WHEAT	2.4822395214127466	17.050796103542975	CAMPLR22A2D_LOCUS3538
tr|A0A3B6LIH1|A0A3B6LIH1_WHEAT	2.5672755751495364	17.04560161266238
tr|A0A3B5ZXZ8|A0A3B5ZXZ8_WHEAT	-2.1724712282446577	17.037361967966426
tr|A0A3B5ZXJ2|A0A3B5ZXJ2_WHEAT	-3.829863614262394	17.0205363921114
tr|A0A3B6KTY4|A0A3B6KTY4_WHEAT	-3.149395476098781	17.011673997776544
tr|A0A3B6PJW9|A0A3B6PJW9_WHEAT	3.840236257549186	16.994692079271147
tr|A0A3B6NJQ4|A0A3B6NJQ4_WHEAT	2.934916489276229	16.97788367805931
tr|A0A3B6QDP2|A0A3B6QDP2_WHEAT	2.934916489276229	16.97788367805931
tr|A0A3B6DER7|A0A3B6DER7_WHEAT	3.12616247593684	16.971059608476942
tr|A0A3B6LWX1|A0A3B6LWX1_WHEAT	-2.894447326421304	16.944276150905253
tr|A0A3B6B6I4|A0A3B6B6I4_WHEAT	-2.2952318898491413	16.93705969007416
tr|A0A3B6DLI3|A0A3B6DLI3_WHEAT	-2.295231889849142	16.93705969007416
tr|A0A3B5Y4Z2|A0A3B5Y4Z2_WHEAT	4.66689073297151	16.927796040515044
tr|A0A3B6GNK2|A0A3B6GNK2_WHEAT	-2.6751189141545693	16.9197997259839
tr|A0A3B6EQ46|A0A3B6EQ46_WHEAT	-2.0848833295901708	16.88137437346517
tr|A0A3B6KQS3|A0A3B6KQS3_WHEAT;tr|W5F9R3|W5F9R3_WHEAT	-2.341068458498872	16.865439595212923
tr|A0A3B6KST6|A0A3B6KST6_WHEAT	3.618285459088338	16.864789202005117
tr|W5FSR5|W5FSR5_WHEAT	-2.369413133195648	16.825151102787558
tr|A0A3B6RHL2|A0A3B6RHL2_WHEAT	2.934916489276229	16.816137187265706
tr|A0A3B6QCW4|A0A3B6QCW4_WHEAT	2.934916489276229	16.816137187265706
tr|A0A1D5V2W1|A0A1D5V2W1_WHEAT	-3.1255689019724344	16.814460338884402	CAMPLR22A2D_LOCUS811
tr|A0A3B6PJX6|A0A3B6PJX6_WHEAT	4.374150330095699	16.811060531091613
tr|A0A077RNZ7|A0A077RNZ7_WHEAT	4.005989854557506	16.80752035789629	TRAES_3BF053100110CFD_c1
tr|A0A3B6MZT7|A0A3B6MZT7_WHEAT	4.006090634636079	16.80752035789629
tr|A0A3B6UBU4|A0A3B6UBU4_WHEAT	4.005975800746043	16.80752035789629
tr|A0A3B6EJW2|A0A3B6EJW2_WHEAT;tr|A0A3B6EMY4|A0A3B6EMY4_WHEAT	4.373274737056827	16.806036779536974
tr|A0A3B6DKP0|A0A3B6DKP0_WHEAT	-2.7488630482901475	16.80220296654825
tr|A0A3B6EG88|A0A3B6EG88_WHEAT	1.9978520325455005	16.791735563093543
tr|A0A3B5Z6I4|A0A3B5Z6I4_WHEAT	-5.332516239260508	16.790637812881602
sp|O64392|WHW1_WHEAT;tr|Q9SQG4|Q9SQG4_WHEAT	-1.7653886973922277	16.785644593853615	PR4A
tr|A0A3B6JD14|A0A3B6JD14_WHEAT	-4.126607144862645	16.77806945480088
tr|A0A3B6LXM8|A0A3B6LXM8_WHEAT	-2.084667674273913	16.765868316169293
tr|A0A3B6AV52|A0A3B6AV52_WHEAT	3.3836050317629005	16.724572933045717
tr|A0A3B6B5V2|A0A3B6B5V2_WHEAT	-2.958180646563477	16.724572933045717
tr|A0A3B6TJ68|A0A3B6TJ68_WHEAT	2.054743856830405	16.717651958582454
tr|A0A3B6I4W5|A0A3B6I4W5_WHEAT	2.054566866413772	16.717651958582454
tr|A0A3B6R9C8|A0A3B6R9C8_WHEAT	2.054711839203475	16.717651958582454
tr|A0A3B6NWI8|A0A3B6NWI8_WHEAT	-2.3843891614087345	16.715262955919346
tr|A0A3B6C498|A0A3B6C498_WHEAT	-2.319852943827577	16.689720762253618
tr|A0A077RXB6|A0A077RXB6_WHEAT	-1.8941837532317276	16.677577979222665	TRAES_3BF021800220CFD_c1
tr|A0A1D5UIC2|A0A1D5UIC2_WHEAT	-4.024856116871463	16.657586663108262	CAMPLR22A2D_LOCUS3361
tr|A0A3B5YT31|A0A3B5YT31_WHEAT	-3.78755746240117	16.656416196006084
tr|A0A3B6LIH4|A0A3B6LIH4_WHEAT	-1.847899155699526	16.655150962109445
tr|A0A3B6FIL3|A0A3B6FIL3_WHEAT	-3.7231683286919446	16.640243669414055
tr|A0A3B6JGQ2|A0A3B6JGQ2_WHEAT	7.061855661849464	16.62978046206228
tr|A0A3B6HTI6|A0A3B6HTI6_WHEAT;tr|A0A3B6IS77|A0A3B6IS77_WHEAT;tr|A0A3B6IU00|A0A3B6IU00_WHEAT;tr|A0A3B6JIP8|A0A3B6JIP8_WHEAT	2.026206123548249	16.62613516038248
tr|A0A1B2IM21|A0A1B2IM21_WHEAT;tr|A0A3B6TUQ0|A0A3B6TUQ0_WHEAT	-3.0889802552594467	16.61740733715307
tr|A0A3B6I444|A0A3B6I444_WHEAT	-3.763592624937416	16.607866196775145
tr|A0A3B6AU39|A0A3B6AU39_WHEAT	-1.773292601937552	16.606917274511297
tr|A0A3B6TT17|A0A3B6TT17_WHEAT	-2.687279704565241	16.60234576247964
tr|A0A3B6SPU5|A0A3B6SPU5_WHEAT	-2.6867938482069045	16.60234576247964
tr|A0A3B6N2E6|A0A3B6N2E6_WHEAT	-5.080483875179154	16.59936449497962
tr|A0A3B6G2S2|A0A3B6G2S2_WHEAT	3.1617782704360544	16.594510342922504
tr|A0A7H4LNR8|A0A7H4LNR8_WHEAT	-2.413782583968433	16.57529544822358	CAMPLR22A2D_LOCUS4888
tr|A0A3B5ZRK2|A0A3B5ZRK2_WHEAT	2.6336261356258586	16.563417730247394
tr|A0A3B6FIX7|A0A3B6FIX7_WHEAT	3.00776972029157	16.548809101322004
tr|A0A3B6PT84|A0A3B6PT84_WHEAT	-1.3958375164014956	16.53933999955894
tr|A0A3B6GYU0|A0A3B6GYU0_WHEAT	-2.836307461277272	16.524084413750856
tr|A0A3B5Y083|A0A3B5Y083_WHEAT	2.477336378532242	16.51676494836674
tr|Q9LRJ0|Q9LRJ0_WHEAT	-2.882835779562244	16.508186814024633	g6pdh
tr|Q9LRI9|Q9LRI9_WHEAT	-2.882550070695415	16.508186814024633	g6pdh
tr|A0A3B6CEF2|A0A3B6CEF2_WHEAT	7.1660393857742894	16.505070191802563
sp|Q8L5C6|XIP1_WHEAT;tr|D3JUT3|D3JUT3_WHEAT;tr|R9UNY9|R9UNY9_WHEAT	-2.965852272524903	16.49552770520014	XIPI
tr|A0A3B6RFT6|A0A3B6RFT6_WHEAT	7.290457943746216	16.494721418323433
tr|A0A3B5Y3N7|A0A3B5Y3N7_WHEAT	-3.6158046581676895	16.494001793982104
tr|A0A3B6ES56|A0A3B6ES56_WHEAT	3.258081784114393	16.49079260570735
tr|A0A3B6RJG8|A0A3B6RJG8_WHEAT;tr|A0A3B6RMJ6|A0A3B6RMJ6_WHEAT	2.397808044696549	16.48527903051299
tr|A0A3B6AR72|A0A3B6AR72_WHEAT	-1.6278203041526274	16.47954269638562
tr|A0A3B5YV86|A0A3B5YV86_WHEAT	-3.427804998315221	16.476743998378204
tr|A0A3B5ZRH7|A0A3B5ZRH7_WHEAT	-3.433656594702546	16.476743998378204
tr|A0A3B6GSI8|A0A3B6GSI8_WHEAT;tr|A0A3B6GT57|A0A3B6GT57_WHEAT	2.139218094965017	16.469848093837133
tr|A0A3B6A0T7|A0A3B6A0T7_WHEAT	-3.6439618464412926	16.46378275812364
tr|A0A3B6LXS1|A0A3B6LXS1_WHEAT;tr|A0A3B6LXW9|A0A3B6LXW9_WHEAT	3.1800510248161467	16.45545022950514
tr|A0A3B5YY24|A0A3B5YY24_WHEAT	-4.378798356390697	16.45477150470293
tr|A0A3B6JJE1|A0A3B6JJE1_WHEAT	-2.0082033438513003	16.452308340069475
tr|A0A3B6RPJ0|A0A3B6RPJ0_WHEAT	-3.4856574654124044	16.452308340069475
tr|A0A3B5ZWQ0|A0A3B5ZWQ0_WHEAT	3.791382294699951	16.42892017767766
tr|A0A3B6QH43|A0A3B6QH43_WHEAT;tr|A0A3B6QKA4|A0A3B6QKA4_WHEAT	2.547930306435487	16.41057232320252
tr|C3UZE8|C3UZE8_WHEAT	-4.126607144862648	16.406880002903602
tr|A0A3B6JRT3|A0A3B6JRT3_WHEAT	4.461810238595776	16.40161141816973
tr|C3UZE7|C3UZE7_WHEAT	-4.126607144862645	16.379133730053855
tr|A0A3B5YSU8|A0A3B5YSU8_WHEAT	-2.9257311446927448	16.348178890558675
tr|A0A3B6LV38|A0A3B6LV38_WHEAT	-3.2203488436493406	16.340374483677287
tr|A0A3B6H2Q3|A0A3B6H2Q3_WHEAT	-2.84192280457664	16.328809103439088
tr|A0A3B6N0T3|A0A3B6N0T3_WHEAT	4.583425193718447	16.327802039454788
tr|A0A3B6KTQ4|A0A3B6KTQ4_WHEAT	2.9640597727204363	16.318666363624757
tr|A0A3B5Y6V0|A0A3B5Y6V0_WHEAT	-2.8025423592913845	16.313488835822312
tr|A0A3B6LW23|A0A3B6LW23_WHEAT	-2.9762372730382856	16.306025154306347
tr|A0A077RZP0|A0A077RZP0_WHEAT	-3.854513843795041	16.297302168989738	TRAES_3BF073300160CFD_c1
tr|A0A3B6PQG6|A0A3B6PQG6_WHEAT	-2.150976664205009	16.290290024695828
tr|A0A341ZKV6|A0A341ZKV6_WHEAT	-3.4160428606921887	16.28397200925055
tr|A0A3B6PD06|A0A3B6PD06_WHEAT	2.5446078340787626	16.279213787878167
tr|A0A3B6PE92|A0A3B6PE92_WHEAT	2.5435158444489305	16.279213787878167
tr|A0A3B6EPE0|A0A3B6EPE0_WHEAT	-2.0238210594533306	16.220383237683556
tr|A0A3B6U1U8|A0A3B6U1U8_WHEAT	-7.342300411393437	16.206144948720226
tr|W5CRM8|W5CRM8_WHEAT	-2.7744493859899677	16.203013626030124	TRAES_3BF152900030CFD_c1
tr|A0A3B6QDR2|A0A3B6QDR2_WHEAT	-1.843583491615059	16.172628531013483
tr|A0A3B6NLQ9|A0A3B6NLQ9_WHEAT	-1.843579620681981	16.172628531013483
tr|A0A3B6JLA4|A0A3B6JLA4_WHEAT	-2.63915533906699	16.167158093622273
tr|A0A077RTG0|A0A077RTG0_WHEAT	3.335119243426267	16.140709782247963	TRAES_3BF096800120CFD_c1
tr|A0A3B6EA24|A0A3B6EA24_WHEAT	-2.268539101069957	16.12127640144293
tr|A0A3B6N273|A0A3B6N273_WHEAT	-1.822711563971056	16.103819786227504
tr|A0A3B6IQI9|A0A3B6IQI9_WHEAT;tr|Q9FXQ9|Q9FXQ9_WHEAT	-1.8688950537999625	16.10208311570774
tr|A0A3B5Z0F2|A0A3B5Z0F2_WHEAT	-3.4595112060576296	16.092338921215717
tr|A0A3B6N140|A0A3B6N140_WHEAT	-1.424726618147134	16.08785890183627
tr|A0A3B6CJC6|A0A3B6CJC6_WHEAT	-2.834304098399532	16.075132896113477
tr|A0A3B6JP46|A0A3B6JP46_WHEAT	-4.3273670004716	16.0746114326656
tr|A0A3B6SRZ9|A0A3B6SRZ9_WHEAT	-2.7180386452351604	16.071997097362214
tr|A0A3B6NWJ1|A0A3B6NWJ1_WHEAT;tr|A0A3B6PTR4|A0A3B6PTR4_WHEAT;tr|A0A3B6QM15|A0A3B6QM15_WHEAT	2.4553651446044955	16.07099210861473
tr|A0A3B6QFP1|A0A3B6QFP1_WHEAT	-1.7963793292171644	16.030055792202884
tr|A0A3B6KII1|A0A3B6KII1_WHEAT	2.8865199965390373	16.02876567074928
tr|A0A3B6JPN4|A0A3B6JPN4_WHEAT;tr|W5E5Z3|W5E5Z3_WHEAT	4.654557220977136	16.016283682433468
tr|A0A7H4LPE3|A0A7H4LPE3_WHEAT	-3.146791534755962	16.010135063192774	CAMPLR22A2D_LOCUS5115
tr|A0A3B6RI80|A0A3B6RI80_WHEAT	2.894330292054641	16.00453736455569
tr|A0A3B6DPL3|A0A3B6DPL3_WHEAT;tr|A0A7H4LR52|A0A7H4LR52_WHEAT	-3.550607450117197	16.003545653065753
tr|A0A3B6FYN2|A0A3B6FYN2_WHEAT	-2.586357139358221	15.976794200793764
tr|A0A3B6LYX1|A0A3B6LYX1_WHEAT	-2.676318746380313	15.975776803111708
tr|A0A3B6C787|A0A3B6C787_WHEAT	-2.56901958589267	15.97317498927256
tr|A0A3B6U576|A0A3B6U576_WHEAT	-1.954742403074028	15.970320851249076
tr|A0A3B6RRN6|A0A3B6RRN6_WHEAT	-1.7325812532287737	15.957013291020246
tr|A0A3B6FRQ3|A0A3B6FRQ3_WHEAT	-1.9757908738049956	15.940222488753864
tr|A0A3B6RCH3|A0A3B6RCH3_WHEAT	2.3322494831806595	15.93885218913431
tr|A0A3B6D8Q3|A0A3B6D8Q3_WHEAT;tr|A0A7H4LDV3|A0A7H4LDV3_WHEAT	2.9767913224428835	15.934757687406256
tr|A0A3B5Z2Z0|A0A3B5Z2Z0_WHEAT	-2.3432686862184804	15.925066438297986
tr|A0A3B6QIU7|A0A3B6QIU7_WHEAT	2.614768861016449	15.92501995730929
tr|A0A3B6TQT6|A0A3B6TQT6_WHEAT	-1.968768010285124	15.913265101592415
tr|A0A3B6LTS1|A0A3B6LTS1_WHEAT	4.041299219770097	15.903983890416262
tr|A0A3B6KME9|A0A3B6KME9_WHEAT;tr|A0A3B6KPV9|A0A3B6KPV9_WHEAT;tr|A0A3B6MY56|A0A3B6MY56_WHEAT	4.041299219770097	15.903983890416262
tr|A0A3B6GRP5|A0A3B6GRP5_WHEAT;tr|A0A3B6GUU9|A0A3B6GUU9_WHEAT;tr|A0A3B6GVD0|A0A3B6GVD0_WHEAT	-2.481067349248664	15.895026526607026
tr|A0A3B5ZP46|A0A3B5ZP46_WHEAT;tr|A0A3B5ZQV4|A0A3B5ZQV4_WHEAT	-2.029417575690349	15.887431943375868
tr|A0A3B6B6P3|A0A3B6B6P3_WHEAT	-3.2457411733498187	15.881206482158111
tr|W5D5T6|W5D5T6_WHEAT	2.5038422646881973	15.87214504158781	TRAES_3BF026200040CFD_c1
tr|A0A3B5Y7U7|A0A3B5Y7U7_WHEAT	2.8325231381553837	15.848743192671993
tr|W5DZS4|W5DZS4_WHEAT	-2.1915813873628744	15.844351530768982
tr|A0A3B6LUR1|A0A3B6LUR1_WHEAT	-2.946810513935846	15.843078342076248
tr|A0A3B6ARQ7|A0A3B6ARQ7_WHEAT	-2.3431772662852017	15.834047868439544
tr|W5F826|W5F826_WHEAT	-1.80312532822644	15.834047868439544
tr|A0A077RVA5|A0A077RVA5_WHEAT;tr|A0A3B6FR48|A0A3B6FR48_WHEAT	-1.41397621892412	15.830443614086308	TRAES_3BF037300020CFD_c1
tr|A0A3B6LT32|A0A3B6LT32_WHEAT	-1.4069103729607684	15.830443614086308
tr|D2KZ10|D2KZ10_WHEAT	-3.117893286760796	15.822763937235212	TaSAG4
tr|A0A3B5YSH7|A0A3B5YSH7_WHEAT	-2.329940317980723	15.81935607680232
tr|A0A3B6TMV5|A0A3B6TMV5_WHEAT	-2.332020108111168	15.81935607680232
tr|A0A3B6RB31|A0A3B6RB31_WHEAT	4.577512441812193	15.815934941218243
tr|W5CQE4|W5CQE4_WHEAT	4.60729206697089	15.800558136349188	TRAES_3BF117100050CFD_c1
tr|A0A3B6JLH9|A0A3B6JLH9_WHEAT	-1.8188019426979052	15.788180507855149
tr|A0A3B6JNQ8|A0A3B6JNQ8_WHEAT	-3.295719302222344	15.788180507855149
tr|A0A3B6QCF8|A0A3B6QCF8_WHEAT	2.3704912124089583	15.784218785954156
tr|A0A3B6PF44|A0A3B6PF44_WHEAT	-2.6594373790777075	15.78224975775258
tr|A0A3B6MU34|A0A3B6MU34_WHEAT;tr|A0A3B6MVB7|A0A3B6MVB7_WHEAT	-2.090921367988899	15.779404105163447
tr|A0A3B6MUC5|A0A3B6MUC5_WHEAT	-2.090921367988899	15.779404105163447
tr|A0A3B6A1Y3|A0A3B6A1Y3_WHEAT	-1.7831322968674432	15.769758514788046
tr|A0A3B6LDJ7|A0A3B6LDJ7_WHEAT	-1.914172748296432	15.767716650926198
tr|A0A3B5YWT2|A0A3B5YWT2_WHEAT	2.342418215981146	15.741380500370116
tr|A0A3B6H0W1|A0A3B6H0W1_WHEAT	-2.784307870684173	15.733113625656554
tr|A0A3B6IWH4|A0A3B6IWH4_WHEAT	3.335696603778709	15.723274666734309
tr|A0A3B6SIC9|A0A3B6SIC9_WHEAT	-1.459341863609039	15.6917608131125
tr|W5D122|W5D122_WHEAT	1.9978520325455007	15.672049877653476	TRAES_3BF042100010CFD_c1
tr|Q6WGP8|Q6WGP8_WHEAT	4.99381395434565	15.655680630820529	CHS1
tr|A0A3B5Y5K8|A0A3B5Y5K8_WHEAT	4.104545835892129	15.646822682259105
tr|A0A218LVE3|A0A218LVE3_WHEAT	3.0876474300627	15.638245827371302	psaB
tr|A0A1D5ZW25|A0A1D5ZW25_WHEAT;tr|A0A3B6KST8|A0A3B6KST8_WHEAT	-2.072324351959204	15.636092969583975
tr|A0A3B6I377|A0A3B6I377_WHEAT;tr|A0A3B6LWH5|A0A3B6LWH5_WHEAT;tr|A0A3B6N1Z5|A0A3B6N1Z5_WHEAT	-2.174952835611604	15.622349725357155
tr|A0A3B6HRX3|A0A3B6HRX3_WHEAT	-1.8738158541749628	15.614641139829397
tr|Q8LGN6|Q8LGN6_WHEAT	-2.6323033194152954	15.608849823715689
tr|A0A3B6IVD7|A0A3B6IVD7_WHEAT	-2.6323033194152954	15.608849823715689
tr|A0A3B6SHL2|A0A3B6SHL2_WHEAT	-2.3249444950627605	15.602161305426462
tr|A0A3B6STX8|A0A3B6STX8_WHEAT	-2.4328737594772383	15.601275743890213
tr|A0A3B6PHK7|A0A3B6PHK7_WHEAT;tr|A0A3B6QC91|A0A3B6QC91_WHEAT	-1.571159833084224	15.595492434017295
tr|A0A077S2A9|A0A077S2A9_WHEAT	-2.0546951790038843	15.585632728597169	TRAES_3BF043700170CFD_c1
tr|A0A3B6MRY4|A0A3B6MRY4_WHEAT	3.8394729881329046	15.567942679388889
tr|A0A3B6HR70|A0A3B6HR70_WHEAT;tr|A0A3B6JMF6|A0A3B6JMF6_WHEAT	-3.718790475550701	15.562638736102553
tr|A0A3B6IWZ5|A0A3B6IWZ5_WHEAT	-3.718790475550701	15.562638736102553
tr|A0A3B5XZL4|A0A3B5XZL4_WHEAT	-3.718790475550701	15.562638736102553
tr|A0A3B6MRF8|A0A3B6MRF8_WHEAT	2.530575064314794	15.555870583315436
tr|A0A3B6CER0|A0A3B6CER0_WHEAT	-1.898895832369985	15.540987702948474
tr|A0A3B5ZN57|A0A3B5ZN57_WHEAT	2.6690498860874765	15.535258093198271
tr|A0A3B6CFF4|A0A3B6CFF4_WHEAT	1.8874188838831103	15.524141001776089
tr|A0A3B6KT79|A0A3B6KT79_WHEAT	-1.2890352172698534	15.521939640836772
tr|A0A3B5YQ34|A0A3B5YQ34_WHEAT;tr|A0A3B5YRE3|A0A3B5YRE3_WHEAT	-1.7988713776924965	15.499234494324822
tr|A0A3B6IMZ2|A0A3B6IMZ2_WHEAT	2.171677637984661	15.49829383291124
tr|A0A3B6IRU6|A0A3B6IRU6_WHEAT	-1.962354312182148	15.497472532828446
tr|A0A3B6HSJ9|A0A3B6HSJ9_WHEAT	-1.961667862370172	15.497472532828446
tr|A0A3B6RIP2|A0A3B6RIP2_WHEAT	-2.210741783448483	15.468570245599311
tr|A0A3B5Z6K1|A0A3B5Z6K1_WHEAT	-2.0709043930322184	15.46329410079312
tr|A0A3B5ZYX7|A0A3B5ZYX7_WHEAT	-3.925710922535393	15.448599132640425
tr|A0A493R5M0|A0A493R5M0_WHEAT	-2.121755015127364	15.447523761937823
tr|A0A3B6KKC0|A0A3B6KKC0_WHEAT	-3.947457208176572	15.442208815959551
tr|A0A3B6KC89|A0A3B6KC89_WHEAT	-3.3121985436629378	15.44175541015568
tr|A0A3B6QDG4|A0A3B6QDG4_WHEAT	-2.694175631394353	15.43799224652447
tr|A0A3B6HVQ0|A0A3B6HVQ0_WHEAT	-2.030757971185193	15.435322997657751
tr|A0A3B6LDM6|A0A3B6LDM6_WHEAT	-1.3161772184981653	15.432663479422445
tr|A0A3B6LFE4|A0A3B6LFE4_WHEAT	-1.3801959409162448	15.432663479422445
tr|A0A3B6QEG5|A0A3B6QEG5_WHEAT	3.330471934121308	15.416088520369708
tr|A0A3B6PLA1|A0A3B6PLA1_WHEAT;tr|A0A3B6PNA6|A0A3B6PNA6_WHEAT	3.3844117858199403	15.416088520369708
tr|A0A3B6TGW7|A0A3B6TGW7_WHEAT	-1.8462000853903535	15.413990089163816
tr|A0A3B6RGM5|A0A3B6RGM5_WHEAT	-1.8457731203109875	15.413990089163816
tr|A0A3B6PQK7|A0A3B6PQK7_WHEAT	2.970646978159073	15.405437138562744
tr|A0A7H4LNC3|A0A7H4LNC3_WHEAT	-2.770916046890436	15.392176071674015	CAMPLR22A2D_LOCUS4741
tr|A0A3B6EQH2|A0A3B6EQH2_WHEAT	-2.5351117526743607	15.381584781991794
tr|A0A2X0TTV1|A0A2X0TTV1_WHEAT;tr|A0A3B6DCQ0|A0A3B6DCQ0_WHEAT	2.306453391211777	15.380988373357534	CAMPLR22A2D_LOCUS2785
tr|A0A3B6GW88|A0A3B6GW88_WHEAT;tr|A0A3B6GWS2|A0A3B6GWS2_WHEAT	-2.5681350742098403	15.380988373357534
tr|A0A3B6PQA3|A0A3B6PQA3_WHEAT	-2.418750728285725	15.379902482285608
tr|A0A3B6EN15|A0A3B6EN15_WHEAT	-2.914052357019819	15.366752562475115
tr|A0A3B6TTS5|A0A3B6TTS5_WHEAT	1.9800716582850488	15.35435200832365
tr|A0A341QTC7|A0A341QTC7_WHEAT	3.954054125284727	15.346934654925183
tr|A0A3B6HVT6|A0A3B6HVT6_WHEAT	4.241972604131841	15.346934654925183
tr|A0A3B5ZUX8|A0A3B5ZUX8_WHEAT	3.9697867850575137	15.346934654925183
tr|A0A7H4LJM4|A0A7H4LJM4_WHEAT	-2.4674661973561345	15.3451474608448	CAMPLR22A2D_LOCUS3425
tr|A0A7H4LNJ1|A0A7H4LNJ1_WHEAT	-1.6063262467725563	15.33602433429201	CAMPLR22A2D_LOCUS4810
tr|A0A3B6HUF2|A0A3B6HUF2_WHEAT;tr|A0A3B6HVA0|A0A3B6HVA0_WHEAT	3.289251973678051	15.335118985078603
tr|A0A3B6IPU3|A0A3B6IPU3_WHEAT;tr|A0A3B6IT41|A0A3B6IT41_WHEAT	3.289251973678051	15.335118985078603
tr|A0A077RQ20|A0A077RQ20_WHEAT	-2.97484619035491	15.32455716509392	TRAES_3BF045600090CFD_c1
tr|A0A1D5YVC6|A0A1D5YVC6_WHEAT;tr|A0A3B6K9D1|A0A3B6K9D1_WHEAT	-2.330759354020727	15.316161820698824	FBA17
tr|A0A3B6EJ36|A0A3B6EJ36_WHEAT	-5.223128980418466	15.296910747614575
tr|A0A3B6IW77|A0A3B6IW77_WHEAT	-2.291057690572081	15.295534563465324
tr|A0A3B6JL48|A0A3B6JL48_WHEAT	-2.2953953910154365	15.295534563465324
tr|A0A3B6IK32|A0A3B6IK32_WHEAT	3.0878981133748105	15.294383502636586
tr|A0A3B6B5W5|A0A3B6B5W5_WHEAT	-2.046904485312452	15.268164804169428
tr|A0A3B5ZS25|A0A3B5ZS25_WHEAT	-4.324524725748459	15.24853315553358
tr|A0A3B6DNC6|A0A3B6DNC6_WHEAT	-3.077767263928926	15.233777640664162
tr|A0A3B6THT6|A0A3B6THT6_WHEAT	-1.6987291345176887	15.231343502536404
tr|A0A3B6JEZ8|A0A3B6JEZ8_WHEAT	-3.475821436656186	15.213265064839806
tr|A0A3B6HWU2|A0A3B6HWU2_WHEAT	-3.475821436656186	15.213265064839806
tr|A0A3B6JLW1|A0A3B6JLW1_WHEAT	3.8308501034912505	15.20321947897297
tr|A0A3B6ISV1|A0A3B6ISV1_WHEAT	3.8300130911541657	15.20321947897297
tr|A0A3B6NQ90|A0A3B6NQ90_WHEAT	-1.7558311186843811	15.20004995537554
tr|A0A3B6EB08|A0A3B6EB08_WHEAT	-2.236186439671222	15.190633031373949
tr|A0A3B6ECP1|A0A3B6ECP1_WHEAT	-2.236186439671222	15.190633031373949
tr|A0A3B5ZMP2|A0A3B5ZMP2_WHEAT	-2.6677126398682813	15.187907406043744
tr|A0A3B6EQ14|A0A3B6EQ14_WHEAT	3.515722328496393	15.178058143507052
tr|A0A3B6C7A6|A0A3B6C7A6_WHEAT;tr|A0A3B6C7C6|A0A3B6C7C6_WHEAT	2.426219614353329	15.164385755607402
tr|A0A3B6IS50|A0A3B6IS50_WHEAT	4.2826149770045046	15.152350968754284
tr|A0A3B6EH86|A0A3B6EH86_WHEAT	3.140734950673977	15.14472643029663
tr|A0A3B6RBC2|A0A3B6RBC2_WHEAT	2.732610734877609	15.137153663587693
sp|P12463|PSBA_WHEAT;tr|A0A5P8KK99|A0A5P8KK99_WHEAT;tr|S4Z999|S4Z999_WHEAT	3.961624743437682	15.13211568285791	psbA
tr|A0A3B6JEJ1|A0A3B6JEJ1_WHEAT	-1.4218856921635576	15.112935561955007
tr|A0A3B6JCR8|A0A3B6JCR8_WHEAT	-2.6757718081174877	15.110509143718645
tr|A0A3B6AY54|A0A3B6AY54_WHEAT	2.056851186977957	15.099796928383432
tr|A0A1D5SGL2|A0A1D5SGL2_WHEAT	-2.180924865652264	15.086926133640857
tr|A0A3B6SL57|A0A3B6SL57_WHEAT	-1.3579977637227727	15.075568394925847
tr|A0A3B5YQ31|A0A3B5YQ31_WHEAT;tr|A0A3B5YRB5|A0A3B5YRB5_WHEAT	-1.7917592674360203	15.071528482597444
tr|A0A3B6SE52|A0A3B6SE52_WHEAT	-2.899173991929728	15.051612511785786
tr|A0A3B6B8G2|A0A3B6B8G2_WHEAT	-1.300331372459638	15.037803872893296
tr|A0A0B4SVH3|A0A0B4SVH3_WHEAT;tr|A0A3B6E8Q2|A0A3B6E8Q2_WHEAT;tr|D8LAL5|D8LAL5_WHEAT;tr|Q4W1F8|Q4W1F8_WHEAT	-2.719038514450983	15.025612298910188	BEX_2
tr|A0A3B6ASX9|A0A3B6ASX9_WHEAT	-2.738874417697191	15.025612298910188
tr|A0A3B5Y314|A0A3B5Y314_WHEAT	-3.056683211491724	15.008622535063784
tr|A0A3B6EGW2|A0A3B6EGW2_WHEAT	-3.109248627368459	14.997903198094695
tr|A0A3B6JCY6|A0A3B6JCY6_WHEAT	2.480120358610365	14.989772484630556
tr|A0A3B5ZMG3|A0A3B5ZMG3_WHEAT	-3.2555663244579724	14.977418272796632
tr|A0A3B6SUQ5|A0A3B6SUQ5_WHEAT	-3.446601740259984	14.966499654294063
tr|A0A3B6NUB7|A0A3B6NUB7_WHEAT	-2.0055444452097406	14.95903983881252
tr|A0A3B5XWG6|A0A3B5XWG6_WHEAT	-2.34742252435764	14.94891200443643
tr|A0A3B6N3E4|A0A3B6N3E4_WHEAT	3.356639601008478	14.94661251936843
tr|A0A3B6HY00|A0A3B6HY00_WHEAT	3.347275802727188	14.94661251936843
tr|A0A3B6LYQ5|A0A3B6LYQ5_WHEAT;tr|A0A3B6LYW6|A0A3B6LYW6_WHEAT	3.356639601008478	14.94661251936843
tr|A0A3B6HTT7|A0A3B6HTT7_WHEAT	-3.4758214366561844	14.943945865932292
tr|A0A3B5ZTN7|A0A3B5ZTN7_WHEAT	2.142994501854742	14.932503138873862
tr|A0A1D5V2P4|A0A1D5V2P4_WHEAT	-3.6564388153716862	14.916246424864102	CAMPLR22A2D_LOCUS1201
tr|A0A3B6G072|A0A3B6G072_WHEAT	9.612820360489444	14.906902697085034
tr|A0A3B6PPX6|A0A3B6PPX6_WHEAT	3.447148138300754	14.873550078299775
tr|A0A3B6AXJ9|A0A3B6AXJ9_WHEAT	2.107911437503698	14.868408883972494
tr|A0A3B6MKH2|A0A3B6MKH2_WHEAT	3.2418897982814574	14.864763699824923
tr|A0A3B6C052|A0A3B6C052_WHEAT	-1.9495783252728371	14.8591554129608
tr|A0A3B6C9M6|A0A3B6C9M6_WHEAT	-1.8027435685305624	14.847490953732184
tr|A0A3B6RDT8|A0A3B6RDT8_WHEAT	2.6504028050433845	14.846778018118416
sp|P11534|RK2_WHEAT	3.2130381763461777	14.836743362182307	rpl2-A
tr|A0A0C4BJ10|A0A0C4BJ10_WHEAT;tr|A0A3B6EN06|A0A3B6EN06_WHEAT;tr|A0A3B6U6X3|A0A3B6U6X3_WHEAT	-2.8784534641226545	14.835976866007703	CAMPLR22A2D_LOCUS5586
tr|A0A3B5Y3N0|A0A3B5Y3N0_WHEAT	-3.217035560199574	14.835976866007703
tr|A0A3B5XXW9|A0A3B5XXW9_WHEAT;tr|A0A3B5YW51|A0A3B5YW51_WHEAT;tr|A0A3B5ZRT4|A0A3B5ZRT4_WHEAT	-2.9372038144067965	14.835976866007703
tr|A0A3B6U2W8|A0A3B6U2W8_WHEAT	-3.176503502535579	14.835976866007703
tr|A0A3B6CD60|A0A3B6CD60_WHEAT	-2.6760589324745543	14.819083704251012
tr|A0A3B6JCH1|A0A3B6JCH1_WHEAT	-3.3036766293410524	14.81373847645622
tr|A0A3B6SDI6|A0A3B6SDI6_WHEAT	-1.5096289300515773	14.791645539758605
tr|Q5UHI0|Q5UHI0_WHEAT	-2.0516207102353983	14.79113221632837
tr|Q4W0V7|Q4W0V7_WHEAT	-2.0516207102353983	14.79113221632837	0.19
tr|A0A3B6C812|A0A3B6C812_WHEAT	1.9462819329984544	14.78803747660374
tr|A0A1D5S805|A0A1D5S805_WHEAT	4.351557895125145	14.779370167545263
tr|A0A3B6JM25|A0A3B6JM25_WHEAT	2.8073970190460216	14.779238744635714
tr|D8L9A4|D8L9A4_WHEAT	-2.694146740490056	14.777356323141904	pdil4-1
tr|A0A3B5XV16|A0A3B5XV16_WHEAT	-1.7648827377446668	14.776200421997864
tr|A0A3B5YZP5|A0A3B5YZP5_WHEAT	-3.616884120084152	14.763229221695012
tr|A0A3B6LMZ5|A0A3B6LMZ5_WHEAT	-2.121771739812312	14.745071714126272
tr|B7U6L5|B7U6L5_WHEAT	-2.6578289513583835	14.73411810919232	glo-3B
tr|A0A3B5ZVA3|A0A3B5ZVA3_WHEAT	-1.895901379076478	14.721453013850953
tr|A0A3B5Y1E9|A0A3B5Y1E9_WHEAT	-1.8959013790764787	14.721453013850953
tr|A0A3B6QDS1|A0A3B6QDS1_WHEAT	-2.7530176177059635	14.719439399702486
tr|A0A3B6TGC5|A0A3B6TGC5_WHEAT	-2.6633516415668783	14.718299347657124
tr|A0A3B6RG08|A0A3B6RG08_WHEAT	-2.663548042137771	14.718299347657124
tr|A0A3B6FUY4|A0A3B6FUY4_WHEAT	-2.6321789768928454	14.709989463941907
tr|A0A3B6HYS3|A0A3B6HYS3_WHEAT	-5.063755882907849	14.693412407880736
tr|A0A3B6N2T0|A0A3B6N2T0_WHEAT	-5.39183374662078	14.693412407880736
tr|A0A3B6MVT1|A0A3B6MVT1_WHEAT	2.3567854701227047	14.68682125508924
tr|A0A3B6FY21|A0A3B6FY21_WHEAT	-2.3400147569638574	14.68293466176932
tr|A0A3B6IP20|A0A3B6IP20_WHEAT	-3.388517387606945	14.672415699886932
tr|A0A3B6JD52|A0A3B6JD52_WHEAT;tr|A0A3B6JEM8|A0A3B6JEM8_WHEAT	-3.388517387606945	14.672415699886932
tr|W5AY52|W5AY52_WHEAT	2.1837259904658493	14.639932613047833	CAMPLR22A2D_LOCUS3228
tr|A0A3B6QCY2|A0A3B6QCY2_WHEAT	2.695250534411281	14.638381567736731
tr|A0A3B6JLY8|A0A3B6JLY8_WHEAT	2.770481078160228	14.631301422179392
tr|A0A3B6HP84|A0A3B6HP84_WHEAT	-1.951917731848004	14.604793668462792
tr|A0A3B6NI95|A0A3B6NI95_WHEAT	3.468464663858488	14.600584012239556
tr|A0A3B5Y0H8|A0A3B5Y0H8_WHEAT;tr|A0A3B5YWT9|A0A3B5YWT9_WHEAT;tr|A0A3B5ZUB2|A0A3B5ZUB2_WHEAT	2.727010110420084	14.599374478417824
tr|W5FJN1|W5FJN1_WHEAT	2.975599932799935	14.596473859631342	Chi-B1
tr|A0A3B6RQZ9|A0A3B6RQZ9_WHEAT	-2.0754483951875	14.593334940662158
tr|A0A3B6C058|A0A3B6C058_WHEAT	-5.518037594947896	14.5854404895572
tr|A0A3B6ASR7|A0A3B6ASR7_WHEAT;tr|A0A3B6ATM1|A0A3B6ATM1_WHEAT	-5.518037594947896	14.5854404895572
tr|A0A3B6TY73|A0A3B6TY73_WHEAT	-2.6419301969076114	14.579347092449282
tr|A0A7H4LGC1|A0A7H4LGC1_WHEAT	-1.8399922451688164	14.569800588114244	CAMPLR22A2D_LOCUS2269
tr|A0A3B5ZZE3|A0A3B5ZZE3_WHEAT	-2.8609089824477207	14.569788103263644
tr|A0A3B6B1R9|A0A3B6B1R9_WHEAT	-2.848824462207628	14.56855547324782
tr|A0A3B5XZH0|A0A3B5XZH0_WHEAT	2.6108681369687736	14.561866243848684
tr|A0A3B6H0M8|A0A3B6H0M8_WHEAT	-1.6643556635690335	14.559991604662638
tr|A0A3B6SHV0|A0A3B6SHV0_WHEAT	-2.1696962381121043	14.554337050999088
tr|A0A3B6HTL9|A0A3B6HTL9_WHEAT;tr|A0A3B6JG44|A0A3B6JG44_WHEAT	5.240433172159024	14.551365119818968
tr|A0A3B6CEX1|A0A3B6CEX1_WHEAT	3.183173012650004	14.53946710489923
tr|A0A7H4LMN1|A0A7H4LMN1_WHEAT	3.183173012650004	14.53946710489923	CAMPLR22A2D_LOCUS4495
tr|A0A3B6HU04|A0A3B6HU04_WHEAT	-2.368754767283744	14.493927645730622
tr|A0A3B6GX03|A0A3B6GX03_WHEAT;tr|B2KTA5|B2KTA5_WHEAT;tr|Q6KCK6|Q6KCK6_WHEAT	-1.952780292653108	14.474890851437651
tr|A0A3B6QCL1|A0A3B6QCL1_WHEAT	3.46846466385849	14.467333998044303
tr|A0A3B6KGG9|A0A3B6KGG9_WHEAT	2.4385921524235448	14.4643220863383
tr|A0A3B6A107|A0A3B6A107_WHEAT	-3.838893724761244	14.464186011861909
tr|A0A3B6RLU4|A0A3B6RLU4_WHEAT	2.601410765700162	14.452656347595417
tr|A0A3B5ZWE0|A0A3B5ZWE0_WHEAT	3.465512231855222	14.445181625059629
tr|A0A3B5ZQ45|A0A3B5ZQ45_WHEAT	2.968638781791663	14.444155423413548
tr|A0A3B5YTC1|A0A3B5YTC1_WHEAT	2.967652908680132	14.444155423413548
tr|A0A3B6GQ57|A0A3B6GQ57_WHEAT	-6.157214286895481	14.432185602232046
tr|W5D4Q6|W5D4Q6_WHEAT	-6.15861586868	14.432185602232046	TRAES_3BF048200040CFD_c1
tr|A0A3B6SMQ1|A0A3B6SMQ1_WHEAT	-2.0215778416678205	14.432051726318347
tr|A0A3B6NQW1|A0A3B6NQW1_WHEAT	-1.5131994163490523	14.415496721446155
tr|A0A3B6TE32|A0A3B6TE32_WHEAT	-2.5340481298914224	14.408172411793736
tr|A0A3B6HZR3|A0A3B6HZR3_WHEAT	-2.159800003336642	14.397229807176084
tr|A0A3B6EQH4|A0A3B6EQH4_WHEAT	-2.1318804642611435	14.396292678619396
tr|P93601|P93601_WHEAT	3.91503817607553	14.392912390126208	pSBGer4
tr|A0A3B6ASF1|A0A3B6ASF1_WHEAT	-3.9771089657394	14.38804363751642
tr|A0A3B6D7H1|A0A3B6D7H1_WHEAT	-4.032940672129138	14.38804363751642
tr|A0A3B6DJ21|A0A3B6DJ21_WHEAT	-3.640686197314644	14.375958927341276
tr|Q9ZTU6|Q9ZTU6_WHEAT	-1.8680277460771648	14.364149887991651	S222
tr|A0A077RQH8|A0A077RQH8_WHEAT	4.7465538684799045	14.348759970575925	TRAES_3BF159700040CFD_c1
tr|A0A3B6FEW0|A0A3B6FEW0_WHEAT	2.6617949425714658	14.338167308379202
tr|A0A3B6GN88|A0A3B6GN88_WHEAT	2.6617640392859543	14.338167308379202
tr|A0A3B6EJJ6|A0A3B6EJJ6_WHEAT	-1.9756495871609092	14.331737564671212
tr|A0A3B6GVN9|A0A3B6GVN9_WHEAT;tr|D8L9F8|D8L9F8_WHEAT	-1.976565250691744	14.331737564671212
tr|A0A3B6A1E9|A0A3B6A1E9_WHEAT	-2.011018960356045	14.330676518998423
tr|A0A3B5Z464|A0A3B5Z464_WHEAT	-2.011018960356045	14.330676518998423
tr|Q5XUV3|Q5XUV3_WHEAT;tr|Q5YL57|Q5YL57_WHEAT	2.430942217902172	14.314528814179171
tr|A0A3B6MJL6|A0A3B6MJL6_WHEAT	5.1068415247355246	14.28621898791152
tr|A0A077S2K3|A0A077S2K3_WHEAT	1.819902535180271	14.275184921208842	TRAES_3BF138600020CFD_c1
tr|A0A3B6FZU6|A0A3B6FZU6_WHEAT	-2.150239886342354	14.261877952123044
tr|A0A3B6MIB6|A0A3B6MIB6_WHEAT	5.459492187367591	14.238279372846176
tr|A0A3B6KRP2|A0A3B6KRP2_WHEAT	-2.932383446083185	14.232179776418077
tr|A0A3B6SPJ6|A0A3B6SPJ6_WHEAT	2.7995007474777784	14.22265229020764
tr|A0A3B6SHQ4|A0A3B6SHQ4_WHEAT	3.7389196688501314	14.198240380630551
tr|A0A3B6RN31|A0A3B6RN31_WHEAT;tr|A0A3B6SNK3|A0A3B6SNK3_WHEAT;tr|A0A3B6TN49|A0A3B6TN49_WHEAT	-3.2758694072900365	14.19048576669339
tr|A0A3B6ESX0|A0A3B6ESX0_WHEAT;tr|A0A3B6GZM9|A0A3B6GZM9_WHEAT;tr|W5D1S8|W5D1S8_WHEAT	4.342404808789866	14.174459668463289
tr|A0A3B6UBH8|A0A3B6UBH8_WHEAT;tr|A0A3B6UCR5|A0A3B6UCR5_WHEAT	-1.602094557998428	14.17124238957807
tr|A0A3B6LP15|A0A3B6LP15_WHEAT;tr|A0A3B6U6Y8|A0A3B6U6Y8_WHEAT	-1.602094557998428	14.17124238957807
tr|A0A3B6JG21|A0A3B6JG21_WHEAT	-6.15200428350526	14.166760615731413
tr|A0A7H4LP67|A0A7H4LP67_WHEAT	-3.063935021807474	14.16284713457028	CAMPLR22A2D_LOCUS5037
tr|A0A7H4LNL8|A0A7H4LNL8_WHEAT	-3.0286103357590792	14.16284713457028	CAMPLR22A2D_LOCUS4837
tr|A0A3B6KSH7|A0A3B6KSH7_WHEAT	-2.832259111387424	14.161457037683151
sp|P58311|PSAA_WHEAT;tr|A0A218LVL9|A0A218LVL9_WHEAT;tr|S4Z9B3|S4Z9B3_WHEAT	5.1068415247355246	14.144374223012852	psaA
tr|A0A3B6LIF5|A0A3B6LIF5_WHEAT	-3.4541861085487944	14.12684181333074
tr|A0A3B6LGF5|A0A3B6LGF5_WHEAT	-3.452688617623365	14.12684181333074
tr|A0A3B6TR99|A0A3B6TR99_WHEAT	-3.5867085163749173	14.11707584680069
tr|A0A3B6RHJ8|A0A3B6RHJ8_WHEAT	-2.8080329170903537	14.1073472845722
tr|A0A3B6I0D7|A0A3B6I0D7_WHEAT	-3.640686197314643	14.1073472845722
tr|A0A3B6LJ00|A0A3B6LJ00_WHEAT	2.180688726004034	14.104000522116245
tr|A0A3B5ZTR5|A0A3B5ZTR5_WHEAT	-1.51664661754836	14.091818126905268
tr|A0A3B6R9D6|A0A3B6R9D6_WHEAT	-1.458920430736939	14.091818126905268
tr|A0A3B6JRK9|A0A3B6JRK9_WHEAT	-3.175260037235226	14.082958228890858
tr|A0A3B6IVB4|A0A3B6IVB4_WHEAT	-5.163228846538941	14.055069761192742
tr|A0A3B6GRF4|A0A3B6GRF4_WHEAT	-3.390197400959583	14.053512981334146
tr|A0A077RVN7|A0A077RVN7_WHEAT;tr|A0A3B6FJI3|A0A3B6FJI3_WHEAT	-3.390197400959583	14.053512981334146	TRAES_3BF007400110CFD_c1
tr|A0A3B6EDW5|A0A3B6EDW5_WHEAT	-3.390197400959583	14.053512981334146
tr|A0A3B6KH31|A0A3B6KH31_WHEAT	2.7860586361761634	14.05336678923867
tr|A0A3B6N1I7|A0A3B6N1I7_WHEAT	2.189200811764005	14.051135578160793
tr|A0A3B6H0M7|A0A3B6H0M7_WHEAT;tr|W5D2A3|W5D2A3_WHEAT	-2.432706630265866	14.047781032127125
tr|A0A3B6HS40|A0A3B6HS40_WHEAT	3.3444941698341037	14.032065920713958
tr|A0A7H4LQU2|A0A7H4LQU2_WHEAT	2.8369372159282937	14.01631597120394	CAMPLR22A2D_LOCUS5613
tr|A0A3B5Y8G1|A0A3B5Y8G1_WHEAT	2.5833604410503432	14.015191874138294
tr|W5FIZ2|W5FIZ2_WHEAT	3.2474125575129227	13.9870047317829
tr|A0A3B6MSB3|A0A3B6MSB3_WHEAT	3.2474125575129227	13.9870047317829
tr|A0A3B5YQX5|A0A3B5YQX5_WHEAT	-3.2269958205124887	13.974868687293563
tr|A0A3B6FEW2|A0A3B6FEW2_WHEAT	2.421028706067168	13.973323229473683
tr|A0A3B5XYN4|A0A3B5XYN4_WHEAT;tr|A0A3B5XYP8|A0A3B5XYP8_WHEAT;tr|A0A3B5ZSJ8|A0A3B5ZSJ8_WHEAT	-3.130330647081533	13.966588965780709
tr|A0A3B5YX89|A0A3B5YX89_WHEAT	-3.130330647081533	13.966588965780709
tr|A0A3B6ESQ6|A0A3B6ESQ6_WHEAT	-2.369683729061131	13.9612370780887
tr|A0A1D5UK20|A0A1D5UK20_WHEAT	2.1896517147262955	13.956825045549303	CAMPLR22A2D_LOCUS2567
tr|A0A3B6DQK3|A0A3B6DQK3_WHEAT	-1.5154398138001473	13.94769358993969
tr|A0A3B6CFZ3|A0A3B6CFZ3_WHEAT;tr|A0A3B6CG34|A0A3B6CG34_WHEAT;tr|A0A3B6CIB7|A0A3B6CIB7_WHEAT	-1.5148172839896343	13.94769358993969
tr|A0A3B6B861|A0A3B6B861_WHEAT;tr|A0A3B6B959|A0A3B6B959_WHEAT	-1.5148172839896343	13.94769358993969
tr|A0A3B6NM96|A0A3B6NM96_WHEAT	2.934916489276229	13.942574263028993
tr|A0A3B5Z3H2|A0A3B5Z3H2_WHEAT	2.345744264929843	13.935972278849654
tr|A0A3B6MNH0|A0A3B6MNH0_WHEAT	-2.1636211506362097	13.935185835224916
tr|A0A3B6HV32|A0A3B6HV32_WHEAT	-2.7023773140256884	13.930125224114708
tr|A0A3B5YWL1|A0A3B5YWL1_WHEAT	-2.077681602106643	13.923427163907446
tr|A0A077RXA1|A0A077RXA1_WHEAT	2.714319494251208	13.919581349637026	TRAES_3BF021600150CFD_c1
tr|A0A3B6H0D5|A0A3B6H0D5_WHEAT	2.714319494251208	13.919581349637026
tr|A0A3B6JIV5|A0A3B6JIV5_WHEAT	-3.300289905263224	13.910337178615238
tr|A0A3B6IRA5|A0A3B6IRA5_WHEAT	-3.2938741981203363	13.910337178615238
tr|A0A3B6NNC8|A0A3B6NNC8_WHEAT	4.963345535949797	13.907369832161852
tr|A0A3B6GTQ4|A0A3B6GTQ4_WHEAT	3.476300975984634	13.9055031229101
tr|A0A3B6KAC2|A0A3B6KAC2_WHEAT	2.4788747411648946	13.904580106059624
tr|A0A3B6DBX3|A0A3B6DBX3_WHEAT	-2.7892953839012504	13.904153544719758
tr|A0A3B6ATR5|A0A3B6ATR5_WHEAT	-2.7892953839012504	13.904153544719758
tr|A0A3B5YVA6|A0A3B5YVA6_WHEAT	-2.2804671702165367	13.903069628579027
tr|A0A3B6KCF6|A0A3B6KCF6_WHEAT	2.173491649729594	13.891477844782036
tr|A0A3B5XZP9|A0A3B5XZP9_WHEAT;tr|A0A3B5XZX6|A0A3B5XZX6_WHEAT	2.286435899377081	13.868529536819834
tr|A0A3B6MV81|A0A3B6MV81_WHEAT	3.6011735802748106	13.865654493917429
tr|A0A3B6AZX2|A0A3B6AZX2_WHEAT	2.226334113182425	13.865520294118229
tr|A0A3B6B862|A0A3B6B862_WHEAT	-4.086754322872809	13.865346544601154
tr|A0A3B6QI71|A0A3B6QI71_WHEAT	-1.4203747433107785	13.864872329901749
tr|W5GZ13|W5GZ13_WHEAT	-2.414993091350279	13.864536892355831
tr|A0A3B5YXI4|A0A3B5YXI4_WHEAT	2.3525235601170804	13.850366214748204
tr|A0A3B6QM37|A0A3B6QM37_WHEAT;tr|V5NW73|V5NW73_WHEAT	-1.9182099498556773	13.847385016206106
tr|A0A1D5SSE7|A0A1D5SSE7_WHEAT	-3.109006297576306	13.840563931896186
tr|A0A3B6HUF8|A0A3B6HUF8_WHEAT;tr|A0A3B6IN50|A0A3B6IN50_WHEAT;tr|A0A3B6JH29|A0A3B6JH29_WHEAT	-2.308470388964719	13.833156346263731
tr|A0A3B6NUS8|A0A3B6NUS8_WHEAT	-2.496021113620569	13.810158138629877
tr|A0A3B5YW47|A0A3B5YW47_WHEAT	2.146703378928498	13.800369001534492
tr|A0A3B5XYT8|A0A3B5XYT8_WHEAT	2.146703378928498	13.800369001534492
tr|A0A3B5ZSQ6|A0A3B5ZSQ6_WHEAT	2.1464153409201208	13.800369001534492
tr|A0A3B5Z1U1|A0A3B5Z1U1_WHEAT	4.09444637329496	13.79574238385334
tr|A0A3B6DBB2|A0A3B6DBB2_WHEAT	2.0902212620483924	13.789175682684672
tr|A0A3B5Y3U2|A0A3B5Y3U2_WHEAT;tr|A0A3B5ZXP8|A0A3B5ZXP8_WHEAT	-1.8351851322647776	13.781310648610535
tr|A0A3B5Y3S3|A0A3B5Y3S3_WHEAT	-1.8351851322647776	13.781310648610535
tr|A0A3B5Y891|A0A3B5Y891_WHEAT	-2.3064165431640262	13.779683754074476
tr|Q9M7C3|Q9M7C3_WHEAT	-1.8774777461725176	13.777248305710687	PIP2
tr|A0A3B6NIU6|A0A3B6NIU6_WHEAT	3.0796392103708152	13.774950637715309
tr|A0A3B6EA85|A0A3B6EA85_WHEAT	-2.909957604408408	13.773949162113013
tr|A0A2X0S4F1|A0A2X0S4F1_WHEAT	2.202565504041498	13.772960316949543	CAMPLR22A2D_LOCUS1932
tr|A0A3B6PT94|A0A3B6PT94_WHEAT	3.76766580155951	13.767095735958138
tr|A0A3B6TY55|A0A3B6TY55_WHEAT	-3.3293893245646187	13.766433368124492
tr|A0A3B6QIE5|A0A3B6QIE5_WHEAT	-1.7905141995910143	13.76481645908417
tr|A0A3B6TVJ0|A0A3B6TVJ0_WHEAT	3.670943211278933	13.764195918777114
tr|A0A3B6IXX5|A0A3B6IXX5_WHEAT	-3.0682218898068	13.763792102456788
tr|A0A3B6UBT7|A0A3B6UBT7_WHEAT	-3.0682218898068	13.763792102456788
tr|A0A3B5YU19|A0A3B5YU19_WHEAT;tr|A0A3B5ZRB4|A0A3B5ZRB4_WHEAT	-2.8929098216634324	13.761289406767778
tr|A0A3B5ZQ40|A0A3B5ZQ40_WHEAT	-2.900481545288041	13.761289406767778
tr|A0A3B6JEE2|A0A3B6JEE2_WHEAT	2.750695528329726	13.758584406843744
tr|A0A3B6PIF4|A0A3B6PIF4_WHEAT	6.17684705789269	13.758233816091122
tr|A0A3B6QBQ3|A0A3B6QBQ3_WHEAT	6.17684705789269	13.758233816091122
tr|A0A3B6RG50|A0A3B6RG50_WHEAT	-2.257242223760129	13.753818025159898
tr|A0A3B6TLM4|A0A3B6TLM4_WHEAT	-2.7709160468904352	13.743890378735998
tr|A0A3B6QM33|A0A3B6QM33_WHEAT	1.938550176015971	13.735655803646797
tr|A0A3B6EEJ9|A0A3B6EEJ9_WHEAT	-1.7605149243834457	13.731115331782526
tr|A0A3B6QCZ7|A0A3B6QCZ7_WHEAT	2.671963845562898	13.731115331782526
tr|A0A3B6B7A2|A0A3B6B7A2_WHEAT	2.2841540110116303	13.72893741735694
tr|A0A3B5Z4K8|A0A3B5Z4K8_WHEAT	-3.327725354280357	13.724971990737597
tr|A0A3B5Y7J8|A0A3B5Y7J8_WHEAT	-3.327725354280357	13.724971990737597
tr|A0A3B5Z0I3|A0A3B5Z0I3_WHEAT	-2.1527434401522942	13.72342742044308
tr|A0A3B6TV37|A0A3B6TV37_WHEAT	4.960721003778401	13.713118686243416
tr|A0A3B5ZUM8|A0A3B5ZUM8_WHEAT	5.06306722384811	13.70229063566026
tr|A0A3B6LRI9|A0A3B6LRI9_WHEAT	-2.5806552047051654	13.697866535186956
tr|A0A3B6KMR0|A0A3B6KMR0_WHEAT	-2.5806552047051654	13.697866535186956
tr|A0A3B6MUI8|A0A3B6MUI8_WHEAT	-2.5806552047051645	13.697866535186956
tr|A0A3B6LG56|A0A3B6LG56_WHEAT	3.457080511899105	13.68440581832737
tr|A0A3B6KC40|A0A3B6KC40_WHEAT;tr|C4PW04|C4PW04_WHEAT	3.457080511899105	13.68440581832737
tr|A0A3B6U6P6|A0A3B6U6P6_WHEAT	2.361747283903504	13.671887665768422
tr|A0A3B6PL50|A0A3B6PL50_WHEAT	-1.8765508579508905	13.660170282777717
tr|A0A3B6QAB5|A0A3B6QAB5_WHEAT	-1.8553796143912584	13.65841370557416
tr|A0A3B6LKW3|A0A3B6LKW3_WHEAT	-2.762039833882702	13.64541101463892
tr|A0A3B5YTY7|A0A3B5YTY7_WHEAT	-2.90693393667185	13.644286825285304
tr|A0A3B6B5V1|A0A3B6B5V1_WHEAT	-2.660496469413679	13.637780318663118
tr|A0A3B6IUQ7|A0A3B6IUQ7_WHEAT	2.534714788494309	13.625321277142422
tr|A0A3B6INI2|A0A3B6INI2_WHEAT	-1.7849386199834594	13.620027405789418
tr|A0A3B6DCC1|A0A3B6DCC1_WHEAT	-2.450705726036306	13.619397665333471
tr|A0A3B6TRP9|A0A3B6TRP9_WHEAT	-1.93959112714962	13.61622160503318
tr|A0A3B6SJA4|A0A3B6SJA4_WHEAT	-1.89399335327022	13.61622160503318
tr|Q8GZC1|Q8GZC1_WHEAT	2.786090177939603	13.610115250761694
tr|A0A3B6PJR9|A0A3B6PJR9_WHEAT	2.641286687972705	13.610115250761694	GATB
tr|A0A3B6ESN0|A0A3B6ESN0_WHEAT	3.3624490981670454	13.607483356148164
tr|A9U8F8|A9U8F8_WHEAT;tr|A9U8F9|A9U8F9_WHEAT	-1.7814038468793476	13.605043444032049
tr|A0A3B5Y5U2|A0A3B5Y5U2_WHEAT	-1.781403846879349	13.605043444032049
tr|Q7M1S7|Q7M1S7_WHEAT	-1.781403846879349	13.605043444032049
tr|A9U8G1|A9U8G1_WHEAT	-1.781403846879349	13.605043444032049
tr|A0A3B6NX41|A0A3B6NX41_WHEAT	-1.706816703915152	13.601808374022472
tr|A0A3B6ER41|A0A3B6ER41_WHEAT	-4.198796907271801	13.587059894309451
tr|A0A3B6QAW2|A0A3B6QAW2_WHEAT	-1.8926058767016327	13.58464886091603
tr|A0A3B6LTG4|A0A3B6LTG4_WHEAT	-1.994288210289685	13.576283285377157
tr|A0A3B6MZI6|A0A3B6MZI6_WHEAT	-1.988369661698968	13.576283285377157
tr|A0A3B6C1S0|A0A3B6C1S0_WHEAT;tr|A0A3B6C1V6|A0A3B6C1V6_WHEAT	-2.6848949041864656	13.571035991580404
tr|A0A3B6TBZ7|A0A3B6TBZ7_WHEAT	-2.5351647914842736	13.565826804263946
tr|A0A3B6ECH5|A0A3B6ECH5_WHEAT	-2.681035048747375	13.561913514811762
tr|A0A3B6D6H2|A0A3B6D6H2_WHEAT;tr|A0A7H4LC33|A0A7H4LC33_WHEAT	-1.3600594565182806	13.549166730193171
tr|A0A3B6CDC8|A0A3B6CDC8_WHEAT	2.8351431349117324	13.541149645015548
tr|A0A3B6DBJ7|A0A3B6DBJ7_WHEAT	-1.3352078227263098	13.537694137572403
tr|A0A3B6R6X8|A0A3B6R6X8_WHEAT	-2.985217027714419	13.52853313058053
tr|W5QKY9|W5QKY9_WHEAT	2.640093687817895	13.5264084794644	Chi-D1
tr|A0A3B6ECF9|A0A3B6ECF9_WHEAT	5.214058037418895	13.518914107781734
tr|L7S310|L7S310_WHEAT	-1.9550952696304893	13.516497249921754
tr|A0A096URP1|A0A096URP1_WHEAT;tr|A0A3B6HUR4|A0A3B6HUR4_WHEAT	2.1670901328292205	13.508006251165158
tr|A0A3B6C5R9|A0A3B6C5R9_WHEAT	-1.3962115350586115	13.506717063629916
tr|A0A3B6C5D2|A0A3B6C5D2_WHEAT	-3.174303577533814	13.50601299474578
tr|A0A3B6AYM9|A0A3B6AYM9_WHEAT	-3.174303577533813	13.50601299474578
tr|A0A3B6KL38|A0A3B6KL38_WHEAT	-3.5319764616419933	13.501938977356057
tr|A0A3B6DG51|A0A3B6DG51_WHEAT	-2.857406654360564	13.496389692834294
tr|A0A3B6H417|A0A3B6H417_WHEAT;tr|A0A7G2IK49|A0A7G2IK49_WHEAT	-2.131766726631634	13.495469484921104
sp|Q9XPS9|RPOC2_WHEAT;tr|S4Z3F0|S4Z3F0_WHEAT	4.845056965230115	13.49284895606437	rpoC2
tr|A0A3B6RSC5|A0A3B6RSC5_WHEAT	5.13962668811064	13.489732981704114
tr|A0A3B6NXC0|A0A3B6NXC0_WHEAT	2.133224788068028	13.484218954870006
tr|A0A3B6ARV6|A0A3B6ARV6_WHEAT	-4.790497421933658	13.47896607037022
tr|A0A3B6EG32|A0A3B6EG32_WHEAT;tr|A0A3B6GSS2|A0A3B6GSS2_WHEAT	-2.5160814778631697	13.467487139467538
tr|W5QKZ0|W5QKZ0_WHEAT	2.1052063124032703	13.419626687871762	Chi-A1
tr|A0A3B6IZV3|A0A3B6IZV3_WHEAT	-2.0032484820310623	13.418707692833284
tr|A0A3B6KRQ5|A0A3B6KRQ5_WHEAT	-2.0032484820310623	13.418707692833284
tr|A0A3B6JP21|A0A3B6JP21_WHEAT	-2.0032484820310623	13.418707692833284
[truncated: 7,014 more rows]
